# Supplementary material for: Adaptive evolution in virulence effectors of the rice blast fungus Pyricularia oryzae
Source: PLoS Pathog. 2023 Sep 11;19(9):e1011294. doi: 10.1371/journal.ppat.1011294 (PMC10513199; doi:10.1371/journal.ppat.1011294)
Supplement: S2 Table — (XLSX) [file ppat.1011294.s002.xlsx]

## Sheet: S2
S2 Table. Nomenclature of MAX effectors predicted in this study and in previous reports. Homology modeling IDs were used in homology modeling analyses; Orthogroup IDs were used in evolutionary analyses; MAX IDs were used in expression and host-specificity analyses. For evolutionary analyses conducted on single-copy orthologs, the 11 orthogroups that included paralogous copies of MAX effectors wer…
Reference	ID in the isolate 70-15	Homology modeling ID	Orthogroup ID	MAX ID	ID in [1]	other name	Regulated by Rgs1
[2, 4]	MGG_10004T0	NA	OG0003693	NA	NA		yes
[3-4]	MGG_15443T0	NA	OG0011265	NA	NA		yes
[2-4]	MGG_16475T0	NA	OG0009412	NA	NA		/
[3-4]	MGG_17601T0	NA	OG0011422	NA	NA		/
[3-4]	MGG_14600T0	NA	OG0010418	NA	NA		/
[3-4]	MGG_15911T0	NA	OG0010543	NA	NA		/
[2, 4]	MGG_10120T0	NA	OG0010766	NA	NA		/
[2]	MGG_03849T0	NA	OG0005915	NA	NA		/
[2]	MGG_17780T0	NA	OG0010855	NA	NA		/
[2]	MGG_07050T0	NA	OG0008558	NA	NA		/
[2]	MGG_17464T0	NA	OG0004235	NA	NA		/
[2]	MGG_16058T0	NA	NA	NA	NA		/
[2]	MGG_16071T0	NA	NA	NA	NA		/
[2]	MGG_08817T0	NA	OG0004196	NA	NA		yes
this study	NA	OG01	OG0000073_1	MAX01	NA		/
[1-4]; this study	MGG_15972T0	OG02	OG0000073_2	MAX02	Gemo10_13261	AVR-Pik	/
[1]; this study	NA	OG03	OG0000073_3	MAX03	Gemo10_12760		/
this study	NA	OG04	OG0000093_1	MAX04	NA		/
[1-4]; this study	MGG_12426T0	OG05	OG0000093_2	MAX05	Gemo10_10803		/
[1-4]; this study	MGG_18041T0	OG06	OG0000167_1	MAX06	Gemo10_11423	AvrPiz-t	/
[1]; this study	NA	OG07	OG0000167_2	MAX07	Gemo10_14812		/
this study	MGG_07804	OG08	OG0000244_1	MAX08	NA		/
this study	NA	OG09	OG0000244_2	MAX09	NA		/
[1]; this study	NA	OG10	OG0000289_1	MAX10	Gemo10_19321		/
[1]; this study	NA	OG11	OG0000289_2	MAX11	Gemo10_19321		/
[1]; [2, 4]; this study	MGG_16619T0	OG12	OG0000661_1	MAX12	Gemo10_11143		/
[1]; this study	NA	OG13	OG0000661_2	MAX13	Gemo10_11143		/
[1]; this study	NA	OG14	OG0000661_3	MAX14	Gemo10_11143		/
this study	MGG_05424T0	OG15	OG0008177	MAX15	NA		yes
[1]; this study	MGG_08414T0	OG16	OG0008245	MAX16	Gemo10_7106		/
[1]; this study	MGG_09675T0	OG17	OG0008312	MAX17	Gemo10_7681		/
[1]; this study	MGG_00954T0	OG18	OG0008361	MAX18	Gemo10_3119		/
[1-4]; this study	MGG_14793T0	OG19	OG0008609	MAX19	Gemo10_9003		/
[1]; this study	MGG_18019T0	OG20	OG0008628	MAX20	Gemo10_2561		/
[1]; this study	NA	OG21	OG0008883	MAX21	Gemo10_11618		/
[1]; this study	MGG_17148T0	OG22	OG0009027	MAX22	Gemo10_9474		/
[1]; this study	NA	OG23	OG0009028	MAX23	Gemo10_11639		/
[1-4]; this study	MGG_17132T0	OG24	OG0009366	MAX24	Gemo10_11233		/
[1, 3-4]; this study	MGG_02635T0	OG25	OG0009392	MAX25	Gemo10_3982		/
[1]; this study	MGG_10335T0	OG26	OG0009404	MAX26	Gemo10_7978		/
[1]; this study	MGG_02546T0	OG27	OG0009495	MAX27	Gemo10_3944		/
[1]; this study	MGG_08944T0	OG28	OG0009563	MAX28	Gemo10_10531		/
[1]; this study	MGG_15575T0	OG29	OG0009672	MAX29	Gemo10_9186		/
[1, 3-4]; this study	MGG_10282T0	OG30	OG0009797	MAX30	Gemo10_10654		/
[1]; this study	MGG_17667T0	OG31	OG0009844	MAX31	Gemo10_11325		/
[1, 4]; this study	MGG_08469T0	OG32	OG0009899	MAX32	Gemo10_11776		/
[1]; this study	NA	OG33	OG0009909	MAX33	Gemo10_12852	MoToxB	/
[1, 4]; this study	MGG_15625T0	OG34	OG0009968	MAX34	Gemo10_11014		/
[1, 4]; this study	NA	OG35	OG0009970	MAX35	Gemo10_12554		/
this study	NA	OG36	OG0009972	MAX36	NA		/
[1]; this study	NA	OG37	OG0010029	MAX37	Gemo10_12848		/
[1]; this study	NA	OG38	OG0010055	MAX38	Gemo10_12558		/
[1]; this study	NA	OG39	OG0010057_1	MAX39	Gemo10_12783		/
[1]; this study	NA	OG40	OG0010057_2	MAX40	Gemo10_12783		/
[1-4]; this study	MGG_16939T0	OG41	OG0010057_3	MAX41	Gemo10_12783		/
[1-4]; this study	MGG_18062T0	OG42	OG0010057_4	MAX42	Gemo10_14032		/
[1]; this study	MGG_17563T0	OG43	OG0010088	MAX43	Gemo10_11309		/
this study	MGG_15391T0	OG44	OG0010105	MAX44	NA		/
[1]; this study	NA	OG45	OG0010170	MAX45	Gemo10_13097		/
[1]; this study	NA	OG46	OG0010246	MAX46	Gemo10_11586		/
[1]; this study	NA	OG47	OG0010273	MAX47	Gemo10_2565		/
[1, 3-4]; this study	MGG_08992T0	OG48	OG0010283	MAX48	Gemo10_10537		/
[1, 4]; this study	MGG_08482T0	OG49	OG0010293	MAX49	Gemo10_7134		/
[1]; this study	NA	OG50	OG0010322	MAX50	Gemo10_14182		/
[1]; this study	NA	OG51	OG0010331	MAX51	Gemo10_12103		/
[1]; this study	MGG_08481T0	OG52	OG0010339	MAX52	Gemo10_7133		/
[1-4]; this study	MGG_15207T0	OG53	OG0010371	MAX53	Gemo10_10963		/
[3-4]; this study	MGG_11967T0; MGG_15459T0	OG54	OG0010459	MAX54	NA		/
[1]; this study	MGG_00821T0	OG55	OG0010467	MAX55	Gemo10_3042		/
[1]; this study	NA	OG56	OG0010522	MAX56	Gemo10_12849		/
[1]; this study	MGG_08990T0	OG57	OG0010541	MAX57	Gemo10_11780		/
[1]; this study	NA	OG58	OG0010665	MAX58	Gemo10_9676		/
[1]; this study	MGG_15960T0	OG59	OG0010703	MAX59	Gemo10_11064		/
this study	NA	OG60	OG0010721	MAX60	NA		/
[1]; this study	NA	OG61	OG0010800_1	MAX61	Gemo10_12100		/
[1]; this study	NA	OG62	OG0010800_2	MAX62	Gemo10_11840	AVR-PiB	/
this study	NA	OG63	OG0010827	MAX63	NA		/
[3-4]; this study	MGG_17255T0	OG64	OG0010891	MAX64	NA		/
[1]; this study	MGG_13133T0	OG65	OG0010902	MAX65	Gemo10_13238		/
[1]; this study	MGG_08607T0	OG66	OG0010922	MAX66	Gemo10_12696		/
[2-4]; this study	MGG_16175T0	OG67	OG0010927_1	MAX67	NA		yes
[1]; this study	NA	OG68	OG0010927_2	MAX68	Gemo10_13611		/
[1, 3-4]; this study	MGG_02207T0	OG69	OG0010952	MAX69	Gemo10_9883		/
[1]; this study	MGG_14834T0	OG70	OG0010985_1	MAX70	Gemo10_13249		/
this study	MGG_00148T0	OG71	OG0011080	MAX71	NA		/
[1-4]; this study	MGG_18060T0	OG72	OG0011098	MAX72	Gemo10_9649		/
[2]; this study	MGG_04384T0	OG73	OG0011109	MAX73	NA		/
[2]; this study	MGG_16113T0	OG74	OG0011168	MAX74	NA		/
[2-4]; this study	MGG_11304T0	OG75	OG0011192	MAX75	NA		/
this study	MGG_10975T0	OG76	OG0011334	MAX76	NA		/
this study	MGG_16057T0	OG77	OG0011473	MAX77	NA		/
this study	NA	OG78	OG0011518	MAX78	NA		/
[1]; this study	NA	OG79	OG0011591_1	MAX79	Gemo10_15017		/
this study	NA	OG80	OG0011591_2	MAX80	NA		/
this study	NA	OG81	OG0011641	MAX81	NA		/
[1]; this study	NA	OG82	OG0011785	MAX82	Gemo10_15019		/
[1]; this study	NA	OG83	OG0011907	MAX83	Gemo10_14766		/
[1]; this study	NA	OG84	OG0011941	MAX84	Gemo10_20863		/
this study	NA	OG85	OG0012002	MAX85	NA		/
[1]; this study	NA	OG86	OG0012033	MAX86	AVR1-CO39	AVR1-CO39	/
[1]; this study	NA	OG87	OG0012114	MAX87	Gemo10_19348		/
this study	NA	OG88	OG0012123	MAX88	NA		/
[1]; this study	NA	OG89	OG0012141	MAX89	Gemo10_14988		/
[1]; this study	NA	OG90	OG0012269	MAX90	Gemo10_14902		/
[1]; this study	NA	OG91	OG0012335	MAX91	Gemo10_11539		/
this study	NA	OG92	OG0012542	MAX92	NA		/
[1]; this study	NA	OG93	OG0012736	MAX93	AVR-Pia	AVR-Pia	/
this study	MGG_15981T0	OG94	OG0012963	MAX94	NA		/
[1]	MGG_04735T0	NA	OG0009670	NA	Gemo10_10139		/
[1, 3-4]	MGG_09425T0	NA	OG0010462	NA	Gemo10_10575		/
[1]	MGG_16501T0; MGG_16494T0,MGG_17853T0	NA	OG0011227	NA	Gemo10_11064_2; Gemo10_1207		/
[1-4]	MGG_17266T0	NA	OG0011049	NA	Gemo10_11258		yes
[1]	MGG_05896T0	NA	OG0011196	NA	Gemo10_11739		/
[1-4]	MGG_17249T0	NA	OG0010903	NA	Gemo10_11991		/
[1]	NA	NA	NA	NA	Gemo10_12425		/
[1]	NA	NA	NA	NA	Gemo10_13746		/
[1]	MGG_15922T0	NA	NA	NA	Gemo10_18688		/
[1]	NA	NA	NA	NA	Gemo10_2568		/
[1]; [2]	MGG_07348T0	NA	NA	NA	Gemo10_6608		/
Reference
1. de Guillen K, Ortiz-Vallejo D, Gracy J, Fournier E, Kroj T, Padilla A. Structure analysis uncovers a highly diverse but structurally conserved effector family in phytopathogenic fungi. PLoS Pathog. 2015;11(10):e1005228.
2. Seong K, Krasileva KV. Computational structural genomics unravels common folds and novel families in the secretome of fungal phytopathogen Magnaporthe oryzae. Molecular Plant-Microbe Interactions. 2021;34(11):1267-80.
3. Seong K, Krasileva KV. Prediction of effector protein structures from fungal phytopathogens enables evolutionary analyses. Nature Microbiology. 2023;8(1):174-87.
4. Yan X, Tang B, Ryder LS, MacLean D, Were VM, Eseola AB, et al. The transcriptional landscape of plant infection by the rice blast fungus Magnaporthe oryzae reveals distinct families of temporally co-regulated and structurally conserved effectors. The Plant cell. 2023;35(5):1360-85.
