# Supplementary material for: Adaptive evolution in virulence effectors of the rice blast fungus Pyricularia oryzae
Source: PLoS Pathog. 2023 Sep 11;19(9):e1011294. doi: 10.1371/journal.ppat.1011294 (PMC10513199; doi:10.1371/journal.ppat.1011294)
Supplement: S3 Table — (XLSX) [file ppat.1011294.s003.xlsx]

## Sheet: supp_table
S3 Table. Presence/absence of MAX effector orthologs. Present, gene predicted by Augustus or Braker; Present (Blast-n), gene not predicted by Augustus or Braker, but found using Blast-n; Pseudogenized (frameshift), gene found using Blast-n, but with frameshift mutation(s); TE in promoter, as identified using repeat-masker; TE in sequence, as identified using repeat-masker; Missing, none of the ot…
Isolate	Host genus	Cluster	OG0000073-1	OG0000073-2	OG0000073-3	OG0000093-1	OG0000093-2	OG0000167	OG0000167-1	OG0000167-2	OG0000244-1	OG0000244-2	OG0000289-1	OG0000289-2	OG0000661-1	OG0000661-2	OG0000661-3	OG0008177	OG0008245	OG0008312	OG0008361	OG0008609	OG0008628	OG0008883	OG0009027	OG0009028	OG0009366	OG0009392	OG0009404	OG0009495	OG0009563	OG0009672	OG0009797	OG0009844	OG0009899	OG0009909	OG0009968	OG0009970	OG0009972	OG0010029	OG0010055	OG0010057-1	OG0010057-2	OG0010057-3	OG0010057-4	OG0010088	OG0010105	OG0010170	OG0010246
87-120	Oryza	1	Missing	Present	Present	Present	Present	Pseudogenized (frameshift)	Present	Missing	Present	Present (Blast-n)	Missing	Missing	Present	Present (Blast-n)	Present (Blast-n)	Present	Present	Present	Present	Present	Present	Present	Present	Present	Present	Present	Present	Present	Present	Present	Present	Present	Present	TE in sequence	Present	Present	Present	Present	Present	Present (Blast-n)	Present (Blast-n)	Present	Missing	Present	Present	Present	Present
AG0004	Oryza	1	Missing	Missing	Present	Present	Present	Present	Present	Present (Blast-n)	Present	Present (Blast-n)	Missing	Missing	Present (Blast-n)	Present (Blast-n)	Present	Present	Present	Present	Present	Present	Present	Present	Present	Present	Present	Present	Present	Present	Present	Present	Present	Present	Present	Present	TE in promoter	Present	TE in promoter	Present	Present	Present	Present (Blast-n)	Present (Blast-n)	Missing	Present	Present	Present	Present
Arcadia	Setaria	5	Present	Missing	Missing	Present	Present	Pseudogenized (frameshift)	Present	Missing	Present	Present (Blast-n)	Present	Present	Present	Present (Blast-n)	Present	Present	Present	Present	Present	Present	Present	Present	Present	Present	Present	Present	Present	Present	Present	Present	Present	Present	Present	Present	Present	Present	Present	Present	Present	Missing	Missing	Missing	Present	Present	Present	Present	Present
B2	Triticum	6	Present	Missing	Present	Present (Blast-n)	Present	Present	Present	Present	Pseudogenized (frameshift)	Missing	Missing	Present	Present (Blast-n)	Present	Present (Blast-n)	Present	Present	Present	Present	Present	Present	Present	Present	Present	Present	Present	Present	Present	Present	Present	Present	Present	Present	Present	Present	Present	Present	Present	Present	Present (Blast-n)	Present	Present (Blast-n)	Missing	Present	Present	Present	Present
B51	Eleusine	4	Present	Missing	Present	Missing	Present	Pseudogenized (frameshift)	Present	Present	Present	Present (Blast-n)	Present	Present	Present (Blast-n)	Present	Present (Blast-n)	Present	Present	Present	Present	Present	Present	Present	Present	Present	Present	Present	Present	Present	Present	Present	Present	Present	Present	Present	Present	Present	Present	Present (Blast-n)	Present	Missing	Missing	Missing	Missing	Present	Present	Present	Present
B71	Triticum	6	Present	Missing	Present	Present (Blast-n)	Present	Pseudogenized (frameshift)	Present	Present	Present	Present (Blast-n)	Missing	Present	Present (Blast-n)	Present	Present (Blast-n)	Present	Present	Present	Present	Present	Present	Present	Present	Present	Present	Present	Present	Present	Present	Present	Present	Present	Present	Present	Present	Present	Present	Present	Present	Present (Blast-n)	Present	Present (Blast-n)	Missing	Present	Present	Present	Present
Bd8401	Brachiaria	5	Missing	Missing	Present	Present (Blast-n)	Present	Pseudogenized (frameshift)	Present	Missing	Present	Present (Blast-n)	Missing	Missing	Present	Present (Blast-n)	Present (Blast-n)	Present	Present	Present	Present	Present	Present	Present	Present	Present	Present	Present	Present	Present	Present	Present	Present	Present	Present	Present	Present	Present	Present	Present	Present	Missing	Missing	Present	Present	Present	Present	Present	Present
BdBar	Triticum	6	Present	Missing	Present	Present (Blast-n)	Present	Pseudogenized (frameshift)	Present	Present (Blast-n)	Present	Present (Blast-n)	Missing	Present	Present (Blast-n)	Present	Present (Blast-n)	Present	Present	Present	Present	Present	Present	Present	Present	Present	Present	Present	Present	Present	Present	Present	Present	Present	Present	Present	Present	Present	Present	Present	Present	Missing	Missing	Missing	Missing	Present	Present	Present	Present
BdMeh	Triticum	6	Present	Missing	Present	Present (Blast-n)	Present	Pseudogenized (frameshift)	Present	Present	Present	Present (Blast-n)	Missing	Present	Present (Blast-n)	Present	Present (Blast-n)	Present	Present	Present	Present	Present	Present	Present	Present	Present	Present	Present	Present	Present	Present	Present	Present	Present	Present	Present	Present	Present	Present	Present	Present	Missing	Missing	Missing	Missing	Present	Present	Present	Present
BF0072	Oryza	1	Missing	Present	Present	Present	Present	Pseudogenized (frameshift)	Pseudogenized (frameshift)	Present	Missing	Pseudogenized (frameshift)	Missing	Present	Present (Blast-n)	Present (Blast-n)	Present (Blast-n)	Present	Present	Present	Present	Present	Present	Present	Present	Present	Present	Present	Present	Present	Present	Present	Present	Present	Present	Present	Present	Present	Present	Present	Present	Present (Blast-n)	Present (Blast-n)	Present	Missing	Present	Missing	Present	Missing
Bm88324	Brachiaria	7	Missing	Missing	Missing	Missing	Present	Pseudogenized (frameshift)	Present	Missing	Pseudogenized (frameshift)	Missing	Missing	Present	Present	Present (Blast-n)	Present (Blast-n)	Present	Present	Present	Present	Present	Present	Present	Present	Present	Present	Present	Present	Present	Present	Present	Present	Present	Present	Present	Present	Present	Present	Present	Present	Missing	Missing	Missing	Missing	Missing	Present	Present	Present
BN0019	Oryza	1	Missing	Present	Present	Present	Present	Pseudogenized (frameshift)	Pseudogenized (frameshift)	Present (Blast-n)	Present (Blast-n)	Present	Missing	Present	Present (Blast-n)	Present (Blast-n)	Present	Present	Present	Present	Present	Present	Present	Present	Present	Present	Present	Present	Present	Present	Present	Present	Present	Present	Present	Present	Present	Present	Present	Present	Present	Present (Blast-n)	Present (Blast-n)	Present	Missing	Present	Missing	Present	Present
BN0119	Oryza	1	Missing	Missing	Present	Present	Present	TE in promoter	Present	Missing	Present (Blast-n)	Present	Present	Missing	Present	Present (Blast-n)	Present (Blast-n)	Present	Present	Present	Present	Present	Present	Present	Present	Present	Present	Present	Present	Present	Present	Present	Present	Present	Present	Present	Present	Present	Present	Present	Present	Present (Blast-n)	Present (Blast-n)	Present	Present	Present	Present	Missing	Present
BN0123	Oryza	1	Missing	Missing	Present	Present	Present	TE in promoter	Present	Missing	Present (Blast-n)	Present	Present	Missing	Present	Present (Blast-n)	Present (Blast-n)	Present	Present	Present	Present	Present	Present	Present	Present	Present	Present	Present	Present	Present	Present	Present	Present	Present	Present	Present	Present	Present	TE in promoter	Present	Present	Missing	Missing	Missing	Present	Present	Present	Missing	Present
BN0202	Oryza	1	Missing	Missing	Present	Present	Present	Present	Present	Missing	Present (Blast-n)	Present	Missing	Missing	Pseudogenized (frameshift)	Present (Blast-n)	Present (Blast-n)	Present	Present	Present	Present	Present	Present	Present	Present	Present	Present	Present	Present	Present	Present	Present	Present	Present	Present	Present	TE in promoter	Present	TE in promoter	Present	Present	Present (Blast-n)	Present (Blast-n)	Present (Blast-n)	Missing	Present	Present	Present	Present
BN0252	Oryza	1	Missing	Present	Present	Present	Present	Present	Present	Present	Present	Present (Blast-n)	Present	Present	Present (Blast-n)	Present (Blast-n)	Present	Present	Present	Present	Present	Present	Present	Present	Present	Present	Present	Present	Present	Present	Present	Present	Present	Present	Present	TE in promoter	Present	Present	TE in promoter	Present	Present	Missing	Missing	Missing	Present	Present	Present	Missing	Present
BR0032	Triticum	6	Present	Missing	Present	Present (Blast-n)	Present	Pseudogenized (frameshift)	Present	Present	Present	Present (Blast-n)	Present	Present	Present (Blast-n)	Present	Present (Blast-n)	Present	Present	Present	Present	Present	Present	Present	Present	Present	Present	Present	Present	Present	Present	Present	Present	Present	Present	Present	Present	Present	Present	Present	Present	Present (Blast-n)	Present	Present (Blast-n)	Missing	Present	Present	Present	Present
Br130	Triticum	6	Present	Missing	Present	Missing	Present	Pseudogenized (frameshift)	Present	Present	Present	Present (Blast-n)	Present (Blast-n)	Present	Present (Blast-n)	Present	Present (Blast-n)	Present	Present	Present	Present	Present	Present	Present	Present	Present	Present	Present	Present	Present	Present	Present	Present	Present	Present	Present	Present	Present	Present	Present	Present	Present (Blast-n)	Present	Present (Blast-n)	Missing	Present	Present	Present	Present
Br48	Triticum	6	Present	Missing	Present	Present (Blast-n)	Present	Pseudogenized (frameshift)	Present	Present	Present	Present (Blast-n)	Missing	Present	Present (Blast-n)	Present	Present (Blast-n)	Present	Present	Present	Present	Present	Present	Present	Present	Present	Present	Present	Present	Present	Present	Present	Present	Present	Present	Present	Present	Present	Present	Present	Present	Present (Blast-n)	Present	Present (Blast-n)	Missing	Present	Present	Present	Present
Br58	Oat	2	Present	Missing	Present	Present (Blast-n)	Present	Pseudogenized (frameshift)	Present	Present	Present	Present (Blast-n)	Missing	Present	Present (Blast-n)	Present	Present (Blast-n)	Present	Present	Present	Present	Present	Present	Present	Present	Present	Present	Present	Present	Present	Present	Present	Present	Present	Present	Present	Present	Present	Present	Present	Present	Missing	Missing	Missing	Missing	Present	Present	Present	Present
Br62	Eleusine	4	Present	Missing	Present	Missing	Present	Present	Present	Present	Present	Present (Blast-n)	Present	Present	Present (Blast-n)	Present	Present (Blast-n)	Present	Present	Present	Present	Present	Present	Present	Present	Present	Present	Present	Present	Present	Present	Present	Present	Missing	Present	Present	Present	Present	Present	Present (Blast-n)	Present	Missing	Missing	Missing	Missing	Present	Present	Present	Present
Br7	Triticum	6	Missing	Missing	Present	Present (Blast-n)	Present	Present	Present	Present	Present	Present (Blast-n)	Missing	Present	Present (Blast-n)	Present	Present (Blast-n)	Present	Present	Present	Present	Present	Present	Present	Present	Present	Present	Present	Present	Present	Present	Present	Present	Present	Present	Present	Present	Present	Present	Present	Present	Missing	Missing	Missing	Missing	Present	Present	Present	Present
Br80	Triticum	6	Present	Missing	Present	Present (Blast-n)	Present	Pseudogenized (frameshift)	Present	Present	Present	Present (Blast-n)	Present	Present	Present (Blast-n)	Present	Present (Blast-n)	Present	Present	Present	Present	Present	Present	Present	Present	Present	Present	Present	Present	Present	Present	Present	Present	Present	Present	Present	Present	Present	Present	Present	Present	Present (Blast-n)	Present	Present (Blast-n)	Missing	Present	Present	Present	Present
CD0065	Oryza	1	Missing	Present	Missing	Present	Present	Present	Present	Missing	Present	Present (Blast-n)	Present	Present	Present	Present (Blast-n)	Present (Blast-n)	Present	Present	Present	Present	Present	Present	Present	Present	Present	Present	Present	Present	Present	Present	Present	Present	Present	Present	TE in promoter	Present	Present	TE in promoter	TE in promoter	Present	Present (Blast-n)	Present (Blast-n)	Present	Missing	Present	Present	Present	Present
CD0142	Oryza	1	Missing	Present	Present	Present	Present	TE in promoter	Missing	Present	Present	Present (Blast-n)	Present	Missing	Present (Blast-n)	Present (Blast-n)	Present	Present	Present	Present	Present	Present	Present	Present	Present	Present	Present	Present	Present	Present	Present	Present	Present	Present	Present	Present	Present	Present	TE in promoter	Present	Present	Missing	Missing	Missing	Present	Present	Present	Present	Present
CD0156	Eleusine	1	Present	Missing	Present	Missing	Present	Pseudogenized (frameshift)	Present	Present	Present	Present (Blast-n)	Present	Present	Present (Blast-n)	Present	Present (Blast-n)	Present	Present	Present	Present	Present	Present	Present	Present	Present	Present	Present	Present	Present	Present	Present	Present	Present	Present	Present	Present	Present	Present	Present (Blast-n)	Present	Missing	Missing	Missing	Missing	Present	Present	Present	Present
CH0043	Oryza	1	Missing	Present	Present	Present	Present	Present	Present	Missing	Present	Present (Blast-n)	Present	Missing	Present	Present (Blast-n)	Present (Blast-n)	Present	Present	Present	Present	Present	Present	Present	Present	Present	Present	Present	Present	Present	Present	Present	Present	Present	TE in promoter	Present	Present	Present	Present	Present	Present	Missing	Missing	Missing	Present	Present	Present	Present	Present
CH0072	Oryza	1	Missing	Present	Present	Present	Present	Present	Present	Missing	Present	Present (Blast-n)	Present	Missing	Present (Blast-n)	Present (Blast-n)	Present	Present	Present	Present	Present	Present	Present	Present	Present	Present	Present	Present	Present	Present	Present	Present	Present	Present	Present	Present	Present	Present	TE in promoter	Present	Present	Missing	Missing	Missing	Present	Present	Present	Present	Present
CH0452	Oryza	1	Missing	Present	Present	Present	Present	Present	Present	Missing	Present	Present (Blast-n)	Present	Missing	Present (Blast-n)	Present (Blast-n)	Present	Present	Present	Present	Present	Present	Present	Present	Present	Present	Present	Present	Present	Present	Present	Present	Present	Present	Present	Present	Present	Present	TE in promoter	Present	Present	Missing	Missing	Present	Present	Present	Present	Present	Present
CH0461	Oryza	1	Missing	Present	Present	Present	Present	Present	Present	Missing	Present	Present (Blast-n)	Present	Missing	Present	Present (Blast-n)	Present (Blast-n)	Present	Present	Present	Present	Present	Present	Present	Present	Present	Present	Present	Present	Present	Present	Present	Present	Present	Present	Present	Present	Present	Present	Present	Present	Missing	Missing	Missing	Present	Present	Present	Present	Present
CH0533	Oryza	1	Missing	Present	Present	Present	Present	Present	Present	Missing	Present	Present (Blast-n)	Present	Present	Present	Present (Blast-n)	Present (Blast-n)	Present	Present	Present	Present	Present	Present	Present	Present	Present	Present	Present	Present	Present	Present	Present	Present	Present	TE in sequence	Present	Present	Present	TE in promoter	Present	Present	Present (Blast-n)	Present (Blast-n)	Present	Present	Present	Present	Present	Present
CH1103	Oryza	1	Missing	Present	Present	Present	Present	Present	Present	Missing	Present	Present (Blast-n)	Present	Missing	Present (Blast-n)	Present (Blast-n)	Present	Present	Present	Present	Present	Present	Present	Present	Present	Present	Present	Present	Present	Present	Present	Present	Present	Present	Present	Present	TE in promoter	Present	TE in promoter	Present	Present	Present (Blast-n)	Present (Blast-n)	Present	Missing	Present	Present	Present	Present
CH1164	Oryza	1	Missing	Present	Present	Present	Present	Missing	Missing	Missing	Present	Present (Blast-n)	Present	Missing	Present (Blast-n)	Present (Blast-n)	Present	Present	Present	Present	Present	Present	Present	Present	Present	Present	Present	Present	Present	Present	Present	Present	Present	Present	Present	Present	Present	Present	TE in promoter	Present	Present	Present (Blast-n)	Present (Blast-n)	Present	Present	Present	Present	Present	Present
CHRF	Lolium	2	Missing	Missing	Present	Present (Blast-n)	Present	Pseudogenized (frameshift)	Present	Present	Present	Present (Blast-n)	Missing	Present	Present	Present (Blast-n)	Present (Blast-n)	Present	Present	Present	Present	Present	Present	Present	Present	Present	Present	Present	Present	Present	Present	Present	Present	Present	Present	Present	Present	Present	Present	Present	Present	Missing	Missing	Missing	Missing	Present	Present	Present	Present
CHW	Lolium	2	Present	Missing	Present	Present (Blast-n)	Present	Pseudogenized (frameshift)	Present	Present	Present	Present (Blast-n)	Missing	Present	Present	Present (Blast-n)	Present (Blast-n)	Present	Present	Present	Present	Present	Present	Present	Present	Present	Present	Present	Present	Present	Present	Present	Present	Present	Present	Present	Present	Present	Present	Present	Present	Missing	Missing	Missing	Missing	Present	Present	Present	Present
CM0028	Oryza	1	Missing	Missing	Present	Present	Present	Present	Present	Present	Present (Blast-n)	Present	Present	Present	Present (Blast-n)	Present (Blast-n)	Present	Present	Present	Present	Present	Present	Present	Present	Present	Present	Present	Present	Present	Present	Present	Present	Present	Present	Present	Present	Present	Present	TE in promoter	Present	Present	Missing	Missing	Missing	Present	Present	Present	Present	Present
EI9411	Eleusine	4	Present	Missing	Present	Present (Blast-n)	Present	Pseudogenized (frameshift)	Present	Missing	Present	Present (Blast-n)	Missing	Present (Blast-n)	Present (Blast-n)	Present	Present (Blast-n)	Missing	Present	Present	Present	Present	Present	Present	Present	Present	Present	Present	Present	Present	Present	Present	TE in sequence	Present	Present	Present	Present	Present	Present	Present	Present	Missing	Missing	Missing	Missing	Missing	Present	Present	Present
EI9604	Eleusine	4	Present	Missing	Present	Missing	Present	Pseudogenized (frameshift)	Present	Present (Blast-n)	Present	Present (Blast-n)	Present	Present	Present (Blast-n)	Present	Present (Blast-n)	Present	Present	Present	Present	Present	Present	Present	Present	Present	Present	Present	Present	Present	Present	Present	Present	Present	Present	Present	Present	Present	Present	Present	Present	Missing	Missing	Missing	Missing	Present	Present	Present	Present
FH	Lolium	2	Present	Missing	Present	Present (Blast-n)	Present	Pseudogenized (frameshift)	Present	Present	Present	Present (Blast-n)	Missing	Present	Present	Present (Blast-n)	Present	Present	Present	Present	Present	Present	Present	Present	Present	Present	Present	Present	Present	Present	Present	Present	Present	Present	Present	Present	Present	Present	Present	Present	Present	Missing	Missing	Missing	Missing	Present	Present	Present	Present
FR1067	Lolium	2	Present	Missing	Present	Present (Blast-n)	Present	Present	Present	Present	Present	Present (Blast-n)	Missing	Present	Present	Present (Blast-n)	Present	Present	Present	Present	Present	Present	Present	Present	Present	Present	Present	Present	Present	Present	Present	Present	Present	Present	Present	Present	Present	Present	Present	Present	Present	Missing	Missing	Missing	Missing	Present	Present	Present	Present
FR1069	Lolium	2	Present	Missing	Present	Present (Blast-n)	Present	Present	Present	Present	Present	Present (Blast-n)	Missing	Present	Present (Blast-n)	Present (Blast-n)	Present	Present	Present	Present	Present	Present	Present	Present	Present	Present	Present	Present	Present	Present	Present	Present	Present	Present	Present	Present	Present	Present	Present	Present	Present	Missing	Missing	Missing	Missing	Present	Present	Present	Present
G17	Eragrostis	4	Present	Missing	Present	Missing	Pseudogenized (frameshift)	Present	Present	Present	Present	Present (Blast-n)	Present	Present	Present (Blast-n)	Present	Present (Blast-n)	Present	Present	Present	Present	Present	Present	Present	Present	Present	Present	Present	Present	Present	Present	Present	Present	Present	Present	Present	Present	Present	Present	TE in sequence	Present	Present (Blast-n)	Present	Present (Blast-n)	Missing	Present	Present	Present	Present
G22	Eleusine	4	Present	Missing	Present	Present (Blast-n)	Present	Present	Present	Present	Present	Present (Blast-n)	Missing	Present (Blast-n)	Present (Blast-n)	Present	Present (Blast-n)	Present	Present	Present	Present	Present	Present	Present	Present	Present	Present	Present	Present	Present	Present	Present	Present	Present	Present	Present	Present	Present	Present	Present (Blast-n)	Present	Missing	Missing	Missing	Missing	Missing	Present	Present	Present
GFSI1-7-2	Setaria	5	Present	Missing	Present	Present	Pseudogenized (frameshift)	Pseudogenized (frameshift)	Present	Missing	Present	Present (Blast-n)	Present	Present	Present (Blast-n)	Present (Blast-n)	Present	Present	Present	Present	Present	Present	Present	Present	Present	Present	Present	Present	Present	Present	Present	Present	Present	Present	Present	Present	Present	Present	Present	Present	Present	Missing	Missing	Missing	Present	Present	Present	Present	Present
GG11	Lolium	2	Present	Missing	Present	Present (Blast-n)	Present	Pseudogenized (frameshift)	Present	Present	Present	Present (Blast-n)	Missing	Present	Missing	Missing	Missing	Present	Present	Present	Present	Present	Present	Present	Present	Present	Present	Present	Present	Present	Present	Present	Present	Present	Present	Present	Present	Present	Present	Present	Present	Missing	Missing	Missing	Missing	Present	Present	Present	Present
GN0001	Zea	3	Missing	Missing	Missing	Present (Blast-n)	Present	Present	Present	Missing	Missing	Pseudogenized (frameshift)	Present	Missing	Present (Blast-n)	Present (Blast-n)	Present (Blast-n)	Present	Present	Present	Present	Present	Present	Present	Present	Present	Present	Present	Present	Present	Present	Present	Present	Present	Present	TE in promoter	Present	Missing	Present	Present	Present	Missing	Missing	Missing	Missing	Present	Present	Present	Present (Blast-n)
GRF52	Setaria	5	Present	Missing	Present	Present	Present	Pseudogenized (frameshift)	Present	Missing	Present	Present (Blast-n)	Present	Missing	Present	Present (Blast-n)	Present	Present	Present	Present	Present	Present	Present	Present	Present	Present	Present	Present	Present	Present	Present	Present	Present	Present	Present	Present	Missing	Present	Present	Present	Present	Missing	Missing	Missing	Missing	Present	Present	Present	Present
GY0040	Oryza	1	Missing	Present	Present	Present	Present	TE in sequence	Missing	Present	Present	Present (Blast-n)	Present	Present	Present (Blast-n)	Present (Blast-n)	Present	Present	Present	Present	Present	Present	Present	Present	Present	Present	Present	Present	Present	Present	Present	Present	Present	Present	Present	Present	Present	Present	TE in promoter	Present	Present	Missing	Missing	Missing	Present	Present	Present	Present	Present
HO	Lolium	2	Present	Missing	Present	Present (Blast-n)	Present	Pseudogenized (frameshift)	Present	Present	Present	Present (Blast-n)	Missing	Present	Present	Present (Blast-n)	Present	Present	Present	Present	Present	Present	Present	Present	Present	Present	Present	Present	Present	Present	Present	Present	Present	Present	Present	Present	Present	Present	Present	Present	Present	Missing	Missing	Missing	Missing	Present	Present	Present	Present
IA1	Oryza	1	Missing	Missing	Present	Present	Present	Pseudogenized (frameshift)	Present	Present	Present	Present (Blast-n)	Missing	Missing	Missing	Missing	Missing	Present	Present	Present	Present	Present	Present	Present	Present	Present	Present	Present	Present	Present	Present	Present	Present	Present	Missing	TE in sequence	Present	Present	TE in promoter	Present	Present	Present	Present (Blast-n)	Present	Missing	Present	Present	Present	Present
IB33	Oryza	1	Missing	Missing	Present	Present	Present	Pseudogenized (frameshift)	Pseudogenized (frameshift)	Missing	Present	Present (Blast-n)	Present	Missing	Present	Present (Blast-n)	Present (Blast-n)	Present	Present	Present	Present	Present	Present	Present	Present	Present	Present	Present	Present	Present	Present	Present	Present	Present	Present	TE in sequence	Present	Present	Missing	Present	Present	Missing	Missing	Missing	Present	Present	Present	Missing	Present
IB49	Oryza	1	Missing	Present	Present	Present	Present	TE in promoter	Present	Present	Present	Present (Blast-n)	Present	Missing	Present (Blast-n)	Present (Blast-n)	Present	Present	Present	Present	Present	Present	Present	Present	Present	Present	Present	Present	Present	Present	Present	Present	Present	Present	Present	TE in sequence	Present	Present	Present	Present	Present	Present (Blast-n)	Present (Blast-n)	Present	Present	Present	Present	Present	Present
IC17	Oryza	1	Missing	Missing	Present (Blast-n)	Present	Present	Pseudogenized (frameshift)	Present	Missing	Pseudogenized (frameshift)	Missing	Present	Missing	Present	Present (Blast-n)	Present (Blast-n)	Present	Present	Present	Present	Present	Present	Present	Present	Present	Present	Present	Present	Present	Present	Present	Present	Present	Present	TE in sequence	Present	Present	Present	Present	Present	Present	Present (Blast-n)	Present (Blast-n)	Missing	Present	Present	Present	Present
IE1K	Oryza	1	Missing	Missing	Present (Blast-n)	Present	Present	Pseudogenized (frameshift)	Present	Missing	Missing	Missing	Present	Missing	Present	Present (Blast-n)	Present (Blast-n)	Present	Present	Present	Present	Present	Present	Present	Present	Present	Present	Present	Present	Present	Present	Present	TE in promoter	Present	Present	TE in sequence	Present	Present	Present	Present	Present	Present	Present (Blast-n)	Present	Missing	Present	Present	Present	Present
IN0017	Oryza	1	Missing	Missing	Present	Present	Present	Present	Pseudogenized (frameshift)	Missing	Present	Present (Blast-n)	Present	Missing	Present	Present (Blast-n)	Present (Blast-n)	Present	Present	Present	Present	Present	Present	Present	Present	Present	Present	Present	Present	Present	Present	Present	Present	Present	Present	Present	Present	Present	Present	Present	Present	Present (Blast-n)	Present (Blast-n)	Present	Present	Present	Present	Present	Present
IN0054	Oryza	1	Missing	Present	Present	Present	Present	Present	Present	Missing	Present	Present (Blast-n)	Present	Missing	Present	Present (Blast-n)	Present (Blast-n)	Present	Present	Present	Present	Present	Present	Present	Present	Present	Present	Present	Present	Present	Missing	Present	Present	Present	Missing	Present	Present	Present	TE in promoter	Present	Present	Missing	Missing	Missing	Missing	Present	Present	Present	Present
IN0059	Oryza	1	Missing	Present	Present	Present	Present	Missing	Missing	Missing	Present	Present (Blast-n)	Present	Missing	Present	Present (Blast-n)	Present (Blast-n)	Present	Present	Present	Present	Present	Present	Present	Present	Present	Present	Present	Present	Present	Present	Present	Present	Present	Present	Present	Present	Present	TE in promoter	Present	Present	Present (Blast-n)	Present (Blast-n)	Present	Present	TE in promoter	Present	Present	Present
IN0114	Oryza	1	Missing	Present	Present	Present	Present	Present	Present	Present	Missing	Missing	Present	Present	Present (Blast-n)	Present (Blast-n)	Present (Blast-n)	Present	Present	Present	Present	Present	Present	TE in promoter	Present	Present	Present	Present	Present	Present	Present	Present	Present	Present	Present	Present	Present	Present	Present	Present	Present	Present (Blast-n)	Present (Blast-n)	Present	Missing	Present	Present	Present	Present
IN0115	Oryza	1	Missing	Missing	Present	Present	Present	Present	Present	Missing	Present	Present (Blast-n)	Present	Missing	Present	Present (Blast-n)	Present (Blast-n)	Present	Present	Present	Present	Present	Present	Present	Present	Present	Present	Present	Present	Present	Present	Present	Present	Present	Present	Present	TE in promoter	Present	TE in promoter	Present	Present	Present (Blast-n)	Present (Blast-n)	Present	Missing	Present	Present	Present	Present
IN0116	Oryza	1	Missing	Present	Present	Present	Present	Present	Present	Missing	Present	Present (Blast-n)	Present	Missing	Present	Present (Blast-n)	Present (Blast-n)	Present	Present	Present	Present	Present	Present	Present	Present	Present	Present	Present	Present	Present	Present	Present	Missing	Present	Present	Present	Present	Present	Present	Present	Present	Present (Blast-n)	Present (Blast-n)	Present	Missing	Present	Present	Present	Present
INA168	Oryza	1	Missing	Present	Present	Present	Present	Pseudogenized (frameshift)	Present	Missing	Present	Present (Blast-n)	Missing	Missing	Present (Blast-n)	Present (Blast-n)	Present	Present	Present	Present	Present	Present	Present	Present	Present (Blast-n)	Present	Present	Present	Present	Present	Present	Present	Present	Present	TE in promoter	Present	Present	Present	TE in promoter	Present	Present	Missing	Missing	Missing	Missing	Present	Present	Present	Present
IR00102	Echinochloa	3	Missing	Missing	Missing	Present (Blast-n)	Present	Missing	Missing	Missing	Pseudogenized (frameshift)	Missing	Present	Missing	Present (Blast-n)	Present (Blast-n)	Present (Blast-n)	Present	Present	Present	Present	Present	Present	Present	Present	Present	Present	Present	Present	Present	Present	Present	Present	Present	Present	Present	Present	Present	Present	Present	Present	Missing	Missing	Missing	Present (Blast-n)	Present	Present	Present	Present (Blast-n)
IR0013	Zea	3	Missing	Missing	Missing	Present (Blast-n)	Present	Missing	Missing	Missing	Present	Present (Blast-n)	Present	Missing	Present (Blast-n)	Present (Blast-n)	Present (Blast-n)	Present	Present	Present	Present	Present	Present	Present	Present	Present	Present	Present	Present	Present	Present	Present	Present	Present	Present	Present	Present	Present	Present	Present	Present	Missing	Missing	Missing	Present (Blast-n)	Present	Present	Present	Present (Blast-n)
IR0015	Zea	3	Missing	Missing	Missing	Present (Blast-n)	Present	Missing	Missing	Missing	Present (Blast-n)	Present	Present (Blast-n)	Missing	Present (Blast-n)	Present (Blast-n)	Present (Blast-n)	Present	Present	Present	Present	Present	Present	Present	Present	Present	Present	Present	Present	Present	Present	Present	Present	Present	Present	Present	Present	Present	Present	Present	Present	Missing	Missing	Missing	Present (Blast-n)	Present	Present	Present	Present (Blast-n)
IR0083	Echinochloa	3	Missing	Missing	Missing	Present (Blast-n)	Present	Missing	Missing	Missing	Pseudogenized (frameshift)	Missing	Present	Missing	Present (Blast-n)	Present (Blast-n)	Present (Blast-n)	Present	Present	Present	Present	Present	Present	Present	Present	Present	Present	Present	Present	Present	Present	Present	Present	Present	Present	Present	Present	Present	Present	Present	Present	Missing	Missing	Missing	Present (Blast-n)	Present	Present	Present	Present (Blast-n)
IR0084	Echinochloa	3	Missing	Missing	Missing	Present (Blast-n)	Present	Missing	Missing	Missing	Present (Blast-n)	Present	Present (Blast-n)	Missing	Present (Blast-n)	Present (Blast-n)	Present (Blast-n)	Present	Present	Present	Present	Present	Present	Present	Present	Present	Present	Present	Present	Present	Present	Present	Present	Present	Present	Present	Present	Present	Present	Present	Present	Missing	Missing	Missing	Present (Blast-n)	Present	Present	Present	Present (Blast-n)
IR0088	Echinochloa	7	Present	Missing	Missing	Missing	Present	Present	Present	Present	Present	Present (Blast-n)	Present	Missing	Present (Blast-n)	Present	Present (Blast-n)	Present	Present	Present	Present	Present	Present	Present	Present	Present	Present	Present	Present	Present	Present	Present	Present	Present	Present	Present	Missing	Present (Blast-n)	Present	Pseudogenized (frameshift)	Present	Missing	Missing	Missing	Missing	Present	Missing	Present	Present
IR0095	Zea	3	Missing	Missing	Missing	Present (Blast-n)	Present	Missing	Missing	Missing	Present (Blast-n)	Present	Present	Missing	Present (Blast-n)	Present (Blast-n)	Present (Blast-n)	Present	Present	Present	Present	Present	Present	Present	Present	Present	Present	Present	Present	Present	Present	Present	Present	Present	Present	TE in promoter	Present	Present	Present	Present	Present	Missing	Missing	Missing	Present (Blast-n)	Present	Present	Present	Present (Blast-n)
IT0010	Oryza	1	Missing	Present	Present	Present	Present	Present	Present	Missing	Present	Present (Blast-n)	Missing	Missing	Present	Present (Blast-n)	Present (Blast-n)	Present	Present	Present	Present	Present	Present	Present	Present	Present	Present	Present	Present	Present	Present	Present	Present	Present	TE in promoter	Present	TE in promoter	Present	TE in promoter	Present	Present	Present (Blast-n)	Present (Blast-n)	Present	Missing	Present	Present	Present	Present
JP0091	Setaria	5	Present	Missing	Present	Present	Present	Present	Present	Missing	Present	Present (Blast-n)	Present	Present	Present (Blast-n)	Present (Blast-n)	Present	Present	Present	Present	Present	Present	Present	Present	Present	Present	Present	Present	Present	Present	Present	Present	Present	Present	Present	Present	Present	Present	Present	Present	Missing	Missing	Missing	Missing	Present	Present	Present	Present	Present
LpKY97	Lolium	2	Present	Missing	Present	Present (Blast-n)	Present	Pseudogenized (frameshift)	Present	Present	Present	Present (Blast-n)	Missing	Present	Present	Present (Blast-n)	Present	Present	Present	Present	Present	Present	Present	Present	Present	Present	Present	Present	Present	Present	Present	Present	Present	Present	Present	Present	Present	Present	Present	Present	Present	Missing	Missing	Missing	Missing	Present	Present	Present	Present
ML0060	Oryza	1	Missing	Present	Present	Present	Present	Present	Present	Present	Present (Blast-n)	Present	Present	Present	Present (Blast-n)	Present (Blast-n)	Present	Present	Present	Present	Present	Present	Present	Present	Present	Present	Present	Present	Present	Present	Present	Present	Present	Present	Present	Present	Present	Present	TE in promoter	Present	Present	Missing	Missing	Missing	Present	Present	Present	Present	Present
ML0062	Oryza	1	Missing	Present	Missing	Present	Present	Pseudogenized (frameshift)	Present	Missing	Present	Present (Blast-n)	Present	Present	Present (Blast-n)	Present (Blast-n)	Present	Present	Present	Present	Present	Present	Present	Present	Present	Present	Present	Present	Present	Present	Present	Present	Present	Present	Present	TE in sequence	Present	Present	TE in promoter	Present	Present	Present (Blast-n)	Present (Blast-n)	Present	Missing	Present	Present	Present	Present
ML33	Oryza	1	Missing	Present	Present	Present	Present	Pseudogenized (frameshift)	Present	Present	Missing	Pseudogenized (frameshift)	Present	Present	Present (Blast-n)	Present (Blast-n)	Present	Present	Present	Present	Present	Present	Present	Present	Present	Present	Present	Present	Present	Present	Present	Present	Present	Present	Present	Present	Present	Present	Present	Present	Present	Missing	Missing	Missing	Present	Present	Present	Present	Present
NG0012	Oryza	1	Missing	Present	Present	Present	Present	Present	Present	Present (Blast-n)	Present (Blast-n)	Present	Present	Present	Missing	Missing	Missing	Present	Present	Present	Present	Present	Present	Present	Present	Present	Present	Present	Present	Present	Present	Present	Present	Present	Present	Present	Present	Present	TE in promoter	Present	Present	Present (Blast-n)	Present (Blast-n)	Present	Present	Present	Present	Present	Present
NG0054	Oryza	1	Missing	Present	Present	Present	Present	Present	Present	Present (Blast-n)	Missing	Pseudogenized (frameshift)	Present	Present	Present (Blast-n)	Present (Blast-n)	Present (Blast-n)	Present	Present	Present	Present	Present	Present	Present	Present	Present	Present	Present	Present	Present	Present	Present	Present	Present	Present	Present	Present	Present	TE in promoter	Present	Present	Present (Blast-n)	Present (Blast-n)	Present	Missing	Present	Present	Present	Present
NP0058	Oryza	1	Missing	Present	Present	Present	Present	Present	Present	Missing	Present	Present (Blast-n)	Present	Missing	Present	Present (Blast-n)	Present (Blast-n)	Present	Present	Present	Present	Present	Present	Present	Present	Present	Present	Present	Present	Present	Present	Present	Present	Present	Present	Missing	Present	Present	TE in promoter	Present	Present	Missing	Missing	Missing	Present	Missing	Present	Present	Present
P131	Oryza	1	Missing	Missing	Present	Present	Present	Pseudogenized (frameshift)	Present	Missing	Present	Present (Blast-n)	Missing	Missing	Missing	Missing	Missing	Present	Present	Present	Present	Present	Present	Present	Present	Present	Present	Present	Present	Present	Present	Present	Present	Present	Missing	TE in sequence	Present	Present	Present	Present	Present	Missing	Missing	Missing	Missing	Present	Present	Present	Present
P28	Bromus	2	Present	Missing	Present	Present (Blast-n)	Present	Present	Present	Present	Present	Present (Blast-n)	Missing	Present	Present (Blast-n)	Present	Present (Blast-n)	Present	Present	Present	Present	Present	Present	Present	Present	Present	Present	Present	Present	Present	Present	Present	Present	Present	Present	Present	Present	Present	Present	Present	Present	Present	Present	Present (Blast-n)	Missing	Present	Present	Present	Present
P29	Bromus	6	Present	Missing	Present	Present (Blast-n)	Present	Present	Present	Present	Present	Present (Blast-n)	Present	Present	Present (Blast-n)	Present	Present (Blast-n)	Present	Present	Present	Present	Present	Present	Present	Present	Present	Present	Present	Present	Present	Present	Present	Present	Present	Present	Present	Present	Present	Present	Present	Present	Present (Blast-n)	Present	Present (Blast-n)	Missing	Present	Present	Present	Present
P3	Triticum	6	Present	Missing	Present	Present (Blast-n)	Present	Present	Present	Present	Pseudogenized (frameshift)	Missing	Missing	Present	Present (Blast-n)	Present	Present (Blast-n)	Present	Present	Present	Present	Present	Present	Present	Present	Present	Present	Present	Present	Present	Present	Present	Present	Present	Present	Present	Present	Present	Present	Present	Present	Present (Blast-n)	Present	Present (Blast-n)	Missing	Present	Present	Present	Present
Pg1213-22	Festuca	2	Missing	Missing	Present	Present (Blast-n)	Present	Pseudogenized (frameshift)	Present	Present	Present	Present (Blast-n)	Missing	Present	Missing	Missing	Missing	Present	Present	Present	Present	Present	Present	Present	Present	Present	Present	Present	Present	Present	Present	Present	Present	Present	Present	Present	Present	Present	Present	Present	Present	Present	Present (Blast-n)	Present (Blast-n)	Missing	Present	Present	Present	Present
PgKY	Lolium	2	Present	Missing	Present	Present (Blast-n)	Present	Pseudogenized (frameshift)	Present	Present	Present	Present (Blast-n)	Missing	Present	Present	Present (Blast-n)	Present	Present	Present	Present	Present	Present	Present	Present	Present	Present	Present	Present	Present	Present	Present	Present	Present	Present	Present	Present	Present	Present	Present	Present	Present	Missing	Missing	Missing	Missing	Present	Present	Present	Present
PGPA	Lolium	2	Present	Missing	Present	Present (Blast-n)	Present	Pseudogenized (frameshift)	Present	Present	Present	Present (Blast-n)	Missing	Present	Present	Present (Blast-n)	Present	Present	Present	Present	Present	Present	Present	Present	Present	Present	Present	Present	Present	Present	Present	Present	Present	Present	Present	Present	Present	Present	Present	Present	Present	Missing	Missing	Missing	Missing	Present	Present	Present	Present
PH42	Eleusine	4	Present	Missing	Present	Missing	Present	Present	Present	Present	Present	Present (Blast-n)	Present	Present	Present (Blast-n)	Present	Present (Blast-n)	Present	Present	Present	Present	Present	Present	Present	Present	Present	Present	Present	Present	Present	Present	Present	Present	TE in promoter	Present	Present	Present	Present	Present	Present (Blast-n)	Present	Missing	Missing	Missing	Missing	Present	Present	Present	Present
PL2-1	Lolium	2	Missing	Missing	Present	Present (Blast-n)	Present	Pseudogenized (frameshift)	Present	Present	Present	Present (Blast-n)	Missing	Present	Present	Present (Blast-n)	Present (Blast-n)	Present	Present	Present	Present	Present	Present	Present	Present	Present	Present	Present	Present	Present	Present	Present	Present	Present	Present	Present	Present	Present	Present	Present	Present	Missing	Missing	Missing	Missing	Present	Present	Present	Present
PL3-1	Lolium	2	Missing	Missing	Present	Present (Blast-n)	Present	Present	Present	Present	Present	Present (Blast-n)	Missing	Present	Present (Blast-n)	Present	Present	Present	Present	Present	Present	Present	Present	Present	Present	Present	Present	Present	Present	Present	Present	Present	Present	Present	Present	Present	Present	Present	Present	Present	Present	Present	Present (Blast-n)	Present (Blast-n)	Missing	Present	Present	Present	Present
PY0925	Triticum	6	Present	Missing	Present	Present (Blast-n)	Present	Pseudogenized (frameshift)	Present	Present	Present	Present (Blast-n)	Missing	Present	Present (Blast-n)	Present	Present (Blast-n)	Present	Present	Present	Present	Present	Present	Present	Present	Present	Present	Present	Present	Present	Present	Present	Present	Present	Present	Present	Present	Present	Present	Present	Present	Present (Blast-n)	Present	Present (Blast-n)	Missing	Present	Present	Present	Present
PY36-1	Triticum	6	Present	Missing	Present	Present (Blast-n)	Present	Present	Present	Present	Present	Present (Blast-n)	Missing	Present	Present (Blast-n)	Present	Present (Blast-n)	Present	Present	Present	Present	Present	Present	Present	Present	Present	Present	Present	Present	Present	Present	Present	Present	Present	Present	Present	Present	Present	Present	Present	Present	Present (Blast-n)	Present	Present (Blast-n)	Missing	Present	Present	Present	Present
PY5010	Triticum	2	Missing	Missing	Present	Present (Blast-n)	Present	Present	Present	Present	Present	Present (Blast-n)	Missing	Present	Present (Blast-n)	Present	Present (Blast-n)	Present	Present	Present	Present	Present	Present	Present	Present	Present	Present	Present	Present	Present	Present	Present	Present	Present	Present	Present	Present	Present	Present	Present	Present	Present	Present (Blast-n)	Present (Blast-n)	Missing	Present	Present	Present	Present
PY5033	Triticum	6	Present	Missing	Present	Present (Blast-n)	Present	Present	Present	Present	Present	Present (Blast-n)	Missing	Present	Present (Blast-n)	Present	Present (Blast-n)	Present	Present	Present	Present	Present	Present	Present	Present	Present	Present	Present	Present	Present	Present	Present	Present	Present	Present	Present	Present	Present	Present	Present	Present	Present (Blast-n)	Present	Present (Blast-n)	Missing	Present	Present	Present	Present
PY6017	Triticum	6	Present	Missing	Present	Present (Blast-n)	Present	Present	Present	Present	Present	Present (Blast-n)	Missing	Present	Present (Blast-n)	Present	Present (Blast-n)	Present	Present	Present	Present	Present	Present	Present	Present	Present	Present	Present	Present	Present	Present	Present	Present	Present	Present	Present	Present	Present	Present	Present	Present	Present (Blast-n)	Present	Present (Blast-n)	Missing	Present	Present	Present	Present
PY6045	Triticum	6	Present	Missing	Present	Present (Blast-n)	Present	Pseudogenized (frameshift)	Present	Present	Present	Present (Blast-n)	Missing	Present	Present (Blast-n)	Present	Present (Blast-n)	Present	Present	Present	Present	Present	Present	Present	Present	Present	Present	Present	Present	Present	Present	Present	Present	Present	Present	Missing	Present	Present	Present	Present	Present	Present (Blast-n)	Present	Present (Blast-n)	Missing	Present	Present	Present	Present
PY86-1	Triticum	2	Missing	Missing	Present	Present (Blast-n)	Present	Present	Present	Present	Present	Present (Blast-n)	Missing	Present	Present (Blast-n)	Present (Blast-n)	Present	Present	Present	Present	Present	Present	Present	Present	Present	Present	Present	Present	Present	Present	Present	Present	Present	Present	Present	Present	Present	Present	Present	Present	Present	Present	Present (Blast-n)	Present (Blast-n)	Missing	Present	Present	Present	Present
SSFL02	Stenotaphrum	7	Missing	Missing	Present	Present (Blast-n)	Present	Pseudogenized (frameshift)	Present	Missing	Present	Present (Blast-n)	Present	Missing	Missing	Missing	Missing	Present	Present	Present	Present	Present	Present	Present	Present	Present	Present	Present	Present	Present	Present	Missing	Present	Present	Present	Present	Present	Present	Present	Present	Present	Present	Present (Blast-n)	Present (Blast-n)	Missing	Present	Present	Present	Present
SSFL14-3	Stenotaphrum	7	Missing	Missing	Present	Present (Blast-n)	Present	Pseudogenized (frameshift)	Present	Missing	Present	Present (Blast-n)	Present	Missing	Present	Present (Blast-n)	Present	Present	Present	Present	Present	Present	Present	Present	Present	Present	Present	Present	Present	Present	Present	Present	Present	Present	Present	Present	Present	Present	Present	Present	Present	Present	Present (Blast-n)	Present (Blast-n)	Missing	Present	Present	Present	Present
SV9610	Setaria	5	Present	Missing	Present	Present	Present	Pseudogenized (frameshift)	Present	Missing	Present	Present (Blast-n)	Present	Present	Missing	Missing	Missing	Present	Present	Present	Present	Present	Present (Blast-n)	Present	Present	Present	Present	Present	Present	Present	Present	Present	Present	Present	Present	Present	Present	Present	Present	Present	Present	Missing	Missing	Missing	Missing	Present	Missing	Present	Present
SV9623	Setaria	5	Present	Missing	Present	Present	Present	Pseudogenized (frameshift)	Present	Missing	Present	Present (Blast-n)	Present	Present	Present	Present (Blast-n)	Present	Present	Present	Present	Present	Present	Present	Present	Present	Present	Present	Present	Present	Present	Present	Present	Present	Present	Present	Present	Present	Present	Present	Present	Present (Blast-n)	Missing	Missing	Missing	Present	Present	Missing	Present	Present
T25	Triticum	6	Present	Missing	Present	Present (Blast-n)	Present	Present	Present	Present	Present	Present (Blast-n)	Missing	Present	Present (Blast-n)	Present	Present (Blast-n)	Present	Present	Present	Present	Present	Present	Present	Present	Present	Present	Present	Present	Present	Present	Present	Present	Present	Present	Present	Present	Present	Present	Present	Present	Present (Blast-n)	Present	Present (Blast-n)	Missing	Present	Present	Present	Present
TF05-1	Festuca	2	Missing	Missing	Present	Present (Blast-n)	Present	Pseudogenized (frameshift)	Present	Present	Present	Present (Blast-n)	Missing	Present	Present (Blast-n)	Present	Present (Blast-n)	Present	Present	Present	Present	Present	Present	Present	Present	Present	Present	Present	Present	Present	Present	Present	Present	Present	Present	Present	Present	Present	Present	Present	Present	Present	Present (Blast-n)	Present (Blast-n)	Missing	Present	Present	Present	Present
TG0004	Oryza	1	Missing	Missing	Present	Present	Present	Pseudogenized (frameshift)	Present	Missing	Present	Present (Blast-n)	Present	Missing	Present	Present (Blast-n)	Present (Blast-n)	Present	Present	Present	Present	Present	Present	Present	Present	Present	Present	Present	Present	Present	Present	Present	Missing	Present	Present	Present	Present	Present	TE in promoter	TE in promoter	Present	Present (Blast-n)	Present (Blast-n)	Present (Blast-n)	Missing	Present	Present	Present	Present
TG0032	Oryza	1	Missing	Missing	Present	Present	Present	Pseudogenized (frameshift)	Present	Missing	Present	Present (Blast-n)	Present	Missing	Present	Present (Blast-n)	Present (Blast-n)	Present	Present	Present	Present	Present	Present	Present	Present	Present	Present	Present	Present	Present	Present	Present	Missing	Present	Present	Present	Present	Present	TE in promoter	Present	Present	Present (Blast-n)	Present (Blast-n)	Present	Missing	Present	Present	Present	Present
TH0016	Barley	1	Missing	Present	Present	Present	Present	Pseudogenized (frameshift)	Present	Missing	Present	Present (Blast-n)	Present	Missing	Present (Blast-n)	Present (Blast-n)	Present	Present	Present	Present	Present	Present	Present	Present	Present	Present	Present	Present	Present	Present	Present	Present	Missing	Present	Missing	TE in sequence	Present	Present	Missing	Present	Present	Present (Blast-n)	Present (Blast-n)	Present	Present	TE in promoter	Present	Present	Present
TN0001	Oryza	1	Missing	Present	Present	Present	Present	Missing	Missing	Missing	Present	Present (Blast-n)	Present	Missing	Present	Present (Blast-n)	Present (Blast-n)	Present	Present	Present	Present	Present	Present	Present	Present	Present	Present	Present	Present	Present	Present	Present	Present	Present	Present	Present	Present	Present	TE in promoter	Present	Present	Missing	Missing	Missing	Present	TE in promoter	Present	Present	Present
TN0002	Oryza	1	Missing	Present	Present	Present	Present	Missing	Missing	Missing	Present	Present (Blast-n)	Present	Missing	Present	Present (Blast-n)	Present (Blast-n)	Present	Present	Present	Present	Present	Present	Present	Present	Present	Present	Present	Present	Present	Present	Present	TE in sequence	Present	Present	Present	Present	Present	TE in promoter	Present	Present	Present (Blast-n)	Present (Blast-n)	Present (Blast-n)	Present	Present	Present	Present	Present
TN0050	Oryza	1	Missing	Present	Present	Present	Present	Present	Present	Missing	Present	Present (Blast-n)	Present	Missing	Present	Present (Blast-n)	Present (Blast-n)	Present	Present	Present	Present	Present	Present	Present	Present	Present	Present	Present	Present	Present	Present	Present	Present	Present	Present	Missing	Present	Present	TE in sequence	Present	Present	Missing	Missing	Missing	Missing	Present	Present	Missing	Present
TN0057	Oryza	1	Missing	Present	Present	Present	Present	Present	Present	Missing	Present	Present (Blast-n)	Present	Missing	Present	Present (Blast-n)	Present (Blast-n)	Present	Present	Present	Present	Present	Present	Present	Present	Present	Present	Present	Present	Present	Present	Present	Present	Present	Present	Missing	Present	Present	TE in promoter	Present	Present	Missing	Missing	Missing	Missing	Present	Present	Missing	Present
TN0065	Oryza	1	Missing	Present	Present	Present	Present	Missing	Missing	Missing	Present	Present (Blast-n)	Present	Missing	Present	Present (Blast-n)	Present (Blast-n)	Present	Present	Present	Present	Present	Present	Present	Present	Present	Present	Present	Present	Present	Present	Present	Present	Present	Present	Present	Present	Present	TE in promoter	Present	Present	Missing	Missing	Missing	Present	Present	Present	Present	Present
TN0090	Oryza	1	Missing	Present	Present	Present	Present	Missing	Missing	Missing	Present	Present (Blast-n)	Present	Missing	Present	Present (Blast-n)	Present (Blast-n)	Present	Present	Present	Present	Present	Present	Present	Present	Present	Present	Present	Present	Present	Present	Present	Present	Present	Present	Present	Present	Present	TE in promoter	Present	Present	Missing	Missing	Missing	Present	Present	Present	Present	Present
TR0025	Oryza	1	Missing	Present	Present	Present	Present	Pseudogenized (frameshift)	Present	Missing	Present	Present (Blast-n)	Missing	Present	Pseudogenized (frameshift)	Present (Blast-n)	Present (Blast-n)	Present	Present	Present	Present	Present	Present	Present	Present	Present	Present	Present	Present	Present	Present	Present	Present	Present	TE in promoter	Present	TE in promoter	Present	TE in promoter	Present	Present	Missing	Missing	Missing	Missing	Present	Present	Present	Present
US0041	Oryza	1	Missing	Present	Present (Blast-n)	Present	Present	Pseudogenized (frameshift)	Present	Missing	Pseudogenized (frameshift)	Missing	Present	Missing	Present	Present (Blast-n)	Present (Blast-n)	Present	Present	Present	Present	Present	Present	Present	Present	Present	Present	Present	Present	Present	Present	Present	Present	Present	TE in promoter	Present	Present	Present	TE in promoter	Present	Present	Present (Blast-n)	Present (Blast-n)	Present	Missing	Present	Present	Present	Present
US0064	Setaria	5	Present	Missing	Present	Present	Present	Pseudogenized (frameshift)	Present	Missing	Present	Present (Blast-n)	Present	Missing	Present	Present (Blast-n)	Present (Blast-n)	Present	Present	Present	Present	Present	Present	Present	Present	Present	Present	Present	Present	Present	Present	Present	Present	Present	Present	Present	Present	Present	Present	Present	Present	Missing	Missing	Missing	Missing	Present	Present	Present	Present
US0071	Setaria	5	Present	Missing	Present	Present	Present	Pseudogenized (frameshift)	Present	Missing	Present	Present (Blast-n)	Present	Missing	Present	Present (Blast-n)	Present	Present	Present	Present	Present	Present	Present	Present	Present	Present	Present	Present	Present	Present	Present	Present	Present	Present	Present	Present	Missing	Present	Present	Present	Present	Missing	Missing	Missing	Present	Present	Present	Present	Present
VT0027	Oryza	1	Missing	Present	Present	Present	Present	Pseudogenized (frameshift)	Missing	Present	Present	Present (Blast-n)	Present	Missing	Present	Present (Blast-n)	Present (Blast-n)	Present	Present	Present	Present	Present	Present	Present	Present	Present	Present	Present	Present	Present	Present	Present	Present	Present	Present	Present	Present	Present	Present	Present	Present	Present (Blast-n)	Present (Blast-n)	Present	Present	Present	Present	Present	Present
VT0030	Oryza	1	Missing	Present	Present	Present	Present	Pseudogenized (frameshift)	Present	Present	Missing	Missing	Present	Missing	Present (Blast-n)	Present (Blast-n)	Present	Present	Present	Present	Present	Present	Present	Present	Present	Present	Present	Present	Present	Present	Present	Present	TE in promoter	Present	Present	Present	Present	Present	Present	Present	Present	Missing	Missing	Missing	Present	Present	Present	Present	Present
WBKY11	Triticum	2	Missing	Missing	Present	Present (Blast-n)	Present	Pseudogenized (frameshift)	Present	Present	Present	Present (Blast-n)	Missing	Present	Present (Blast-n)	Present	Present (Blast-n)	Present	Present	Present	Present	Present	Present	Present	Present	Present	Present	Present	Present	Present	Present	Present	Present	Present	Present	Present	Present	Present	Present	Present	Present	Missing	Missing	Missing	Missing	Present	Present	Present	Present
WHTQ	Triticum	6	Present	Missing	Present	Present (Blast-n)	Present	Pseudogenized (frameshift)	Present	Present (Blast-n)	Present (Blast-n)	Present (Blast-n)	Missing	Present	Present (Blast-n)	Present	Present (Blast-n)	Present	Present	Present	Present	Present	Present	Present	Present	Present	Present	Present	Present	Missing	Present	Present	Present	Present	Present	Present	Present	Present	Present	Present	Present	Present (Blast-n)	Present (Blast-n)	Present (Blast-n)	Missing	Present	Present	Present	Present
Y34	Oryza	1	Missing	Present	Present	Present	Present	Pseudogenized (frameshift)	Present	Missing	Present	Present (Blast-n)	Missing	Missing	Present	Present (Blast-n)	Present (Blast-n)	Present	Present	Present	Present	Present	Present	Present	Present	Present	Present	Present	Present	Present	Present	Present	Present	Present	Missing	Present	Missing	Present	Present	Present	Present	Present (Blast-n)	Present (Blast-n)	Present	Missing	Present	Present	Present	Present
Z2-1	Eleusine	4	Present	Missing	Present	Missing	Present	Pseudogenized (frameshift)	Pseudogenized (frameshift)	Missing	Present	Missing	Missing	Missing	Missing	Present	Missing	Present	Present	Present	Present	Present	Present	Present	Present	Present	Present	Present	Present	Present	Present	Present	Pseudogenized (frameshift)	Missing	Present	Present	Present	Present	Present	Present	Present	Missing	Missing	Missing	Missing	Missing	Present	Present	Present
[truncated: 48 more columns]
