# Supplementary material for: Adaptive evolution in virulence effectors of the rice blast fungus Pyricularia oryzae
Source: PLoS Pathog. 2023 Sep 11;19(9):e1011294. doi: 10.1371/journal.ppat.1011294 (PMC10513199; doi:10.1371/journal.ppat.1011294)
Supplement: S8 Table — (XLSX) [file ppat.1011294.s008.xlsx]

## Sheet: S8
S8 Table. Vector constructs.
Use	Final plasmid	Cloning Method	Template	Primers for template PCR	Backbone vector	Construct	Reference
Magnaporthe oryzae transformation	pML001	Gibson	genomic DNA of M. oryzae US0071	oML002/oML003	pSC642 PCR amplified with oML001/oTK609	pAVR-Pia::SP-MAX79(OG0011591_Mo_US0071_000070)+stop::terminator Neurospora crassa
	pML003	Gibson	genomic DNA of M. oryzae US0071	oML006/oML007	pSC642 PCR amplified with oML001/oTK609	pAVR-Pia::SP-MAX83(OG0012141_Mo_US0071_046730)+stop::terminator Neurospora crassa
	pML004	Gibson	genomic DNA of M. oryzae US0071	oML008/oML009	pSC642 PCR amplified with oML001/oTK609	pAVR-Pia::SP-MAX89(OG0011907_Mo_US0071_115900)+stop::terminator Neurospora crassa
	pCB1004-pex22	/	/	/	pCB1004	pAVR-Pia::SP-AVR-Pia	[2]
	pCR17	/	/	/	pDL02	5	[1]
	pCV10	yeast gap repair	genomic DNA of M. oryzae IN03	oTK017_c/oTK036	pDL02	pRP27::SP-AVR1-CO39	identical to pCB027 from ref. [1]
Other vectors	pSC642	Restriction/ligation XhoI/Not1	/	/	pCB1004	Xho1_pAVR-Pia::SPAVR-Pia:AvrPm3(+stop)::terminator Neurospora crassa_Not1 (synthesis construct)
Reference
1. Ribot C, Césari S, Abidi I, Chalvon V, Bournaud C, Vallet J, et al. The M agnaporthe oryzae effector AVR 1–CO 39 is translocated into rice cells independently of a fungal‐derived machinery. The Plant Journal. 2013;74(1):1-12.
2. Yoshida, K., Saitoh, H., Fujisawa, S., Kanzaki, H., Matsumura, H., Yoshida, K., ... & Terauchi, R. (2009). Association genetics reveals three novel avirulence genes from the rice blast fungal pathogen Magnaporthe oryzae. The Plant Cell, 21(5), 1573-1591.
