# Supplementary material for: Adaptive evolution in virulence effectors of the rice blast fungus Pyricularia oryzae
Source: PLoS Pathog. 2023 Sep 11;19(9):e1011294. doi: 10.1371/journal.ppat.1011294 (PMC10513199; doi:10.1371/journal.ppat.1011294)
Supplement: S9 Table — (XLSX) [file ppat.1011294.s009.xlsx]

## Sheet: Suppl_table_US0071_genes
S9 Table. Sequences of the MAX effectors in the isolate US0071 that were used for the complementation of Guy11.
Name	N°OG	Gene ID	Gene_sequence	Protein_sequence	Protein_sequence_mature	Residues_mature
MAX79	OG0011591	Mo_US0071_000070	ATGCATACCCAAAACCTCTTTATTGCCCTCAGCGCCGCCGCTGCCCTGCTCCTATCCGTCCACGCGGCTCCTACCGAGGCCGGCCCAGGCGCCATCGTCAAGGCGAAATGCCCATACACTGCGTTCAGGCACAGAAATGGCAAATTGAAGCCAGTCTACTACGGCGAAGCGGATGCGAATAGCGAGGAAGAGATCAGTTTCGCCAAGGTTAAATTCGCGCCCGACTGCAAGATATTGGAGAGTTCTGGAGGAAAGGTGCTTCGTGTCAAGAATGGACATGTCGACTCGTGGTAA	MHTQNLFIALSAAAALLLSVHAAPTEAGPGAIVKAKCPYTAFRHRNGKLKPVYYGEADANSEEEISFAKVKFAPDCKILESSGGKVLRVKNGHVDSW*	APTEAGPGAIVKAKCPYTAFRHRNGKLKPVYYGEADANSEEEISFAKVKFAPDCKILESSGGKVLRVKNGHVDSW*	22-97
MAX83	OG0011907	Mo_US0071_115900	ATGCAACTATCAACTCTCCTTCCCTCCGCGATGCTTGTCCTCCAGGCCAGCGCCCTCAACTGGGCTTGGTACTGCAAGCTGTATCTCATGGAGGGCCAAGTTATTCAAAGCGAATCCCTCTGGACCAAGCTCGGCTCTCCTGTCGAATTGCTTACCATGCCCGGCATCTCTCAACCAATCAAAACCGACAACAACTGTAATCCTATAATCAAACGCGGCTCTCTGCAAAAAGAATATATGATCACAGGCAGCAAGCAAAAGTTCCACGACGAACAGGTTTCACTTATGAACTCGATGCGTGCACAGCGGCCATTTGACCAATACGGATATTGGTAA	MQLSTLLPSAMLVLQASALNWAWYCKLYLMEGQVIQSESLWTKLGSPVELLTMPGISQPIKTDNNCNPIIKRGSLQKEYMITGSKQKFHDEQVSLMNSMRAQRPFDQYGYW*	LNWAWYCKLYLMEGQVIQSESLWTKLGSPVELLTMPGISQPIKTDNNCNPIIKRGSLQKEYMITGSKQKFHDEQVSLMNSMRAQRPFDQYGYW*	19-111
MAX89	OG0012141	Mo_US0071_046730	ATGCAGCTCAATTCCCTCTTCGCTTTCGCCGCCCTGGCCGTCGTCCCTGCTGTATCCGTCCCAATCCAGGGAAGCAACACGTTTAACAACTGCGAGGTCTCGGTCCGAGACAAAAGCGGGACAGAAGTTGCACATGCCTGCATCACGGCGGGATTCTCAAAGAACATCGGCGGCGCTGTTGTCTCGGCTAGTAAGACGTGTGTAATTAGTACCACATCGAAAACTTTGACGGCAGTGAAGATAGGCAGTTGCGATATTTAATCAAGCCGAGGATGGAAGAGGCCCACGAGAAGGACCGTAGCCACGATGTCGTCGAGGACTCGGCAGGTTTATGGGGTTGGGGTATGAGGGACTACAGGTGGTGGGGTGGACCGTGGAAAGCTGTTTTGGTGGTTGTGA…	MQLNSLFAFAALAVVPAVSVPIQGSNTFNNCEVSVRDKSGTEVAHACITAGFSKNIGGAVVSASKTCVISTTSKTLTAVKIGSCDI*	VPIQGSNTFNNCEVSVRDKSGTEVAHACITAGFSKNIGGAVVSASKTCVISTTSKTLTAVKIGSCDI*	20-86
