# Supplementary material for: Adaptive evolution in virulence effectors of the rice blast fungus Pyricularia oryzae
Source: PLoS Pathog. 2023 Sep 11;19(9):e1011294. doi: 10.1371/journal.ppat.1011294 (PMC10513199; doi:10.1371/journal.ppat.1011294)
Supplement: S1 Data — (XLSX) [file ppat.1011294.s020.xlsx]

## Sheet: supptable
S1 Data. Summary statistics per orthogroup. OG, orthogroup; π, nucleotide diversity per bp; πN/πS, ratio of non-synonymous to synonymous nucleotide diversity; OG frequency, number of isolates in which an orthogroup is present divided by the total number of isolates included in the dataset
OG	π	πN/πS	OG frequency
OG0009330	0.00106	0.007093	0.983333
OG0001893	0.000122	None	1
OG0001774	0.002359	0.085667	1
OG0010136	0.004531	1.92871	0.966667
OG0001589	0.001197	0.205844	1
OG0011899	0	None	0.308333
OG0009587	0.001799	0.197148	0.991667
OG0003267	0.016828	0.1366	1
OG0007048	0.006218	0.072394	1
OG0007956	0.005467	0.18549	1
OG0012338	0.015285	0.213498	0.225
OG0006367	0.001057	None	1
OG0005476	0.001561	0.093902	1
OG0008455	0.003836	0.099508	0.991667
OG0010781	None	None	0.775
OG0001370	0.008002	0.208894	1
OG0007232	0.001208	3.79351	1
OG0005721	0.000254	0.07501	1
OG0003304	0.002487	0.090801	1
OG0010828	0.000271	None	0.733333
OG0005438	0.001644	None	1
OG0011429	None	None	0.325
OG0010532	0.005986	0.074358	0.966667
OG0004489	0.001685	0.624954	1
OG0002106	0.002898	0.752036	1
OG0004523	0.005355	0.116302	1
OG0005111	0.000929	0.155093	1
OG0008785	0.010175	0.280085	0.991667
OG0002818	0.000991	0.110843	1
OG0005922	0.002075	0.19409	1
OG0009183	0.009165	0.12532	0.975
OG0002502	0.000842	0.327963	1
OG0000576	None	None	1
OG0008862	0.004446	0.891644	1
OG0005841	0.001609	0.01759	1
OG0003229	0.004335	0.246753	1
OG0008132	0.014855	0.495805	1
OG0010866	0.173864	0.338462	0.616667
OG0009067	0.000923	0.486872	0.975
OG0000172	0.014558	0.29577	0.983333
OG0009657	0.000493	None	0.991667
OG0003663	0.002102	0.036148	1
OG0003903	0.001884	0.245863	1
OG0006600	0.006978	0.229075	1
OG0001617	0.003669	0.066265	1
OG0002856	0.003093	0.256632	1
OG0012546	0	None	0.15
OG0000988	0.001916	0.34923	1
OG0006329	0.003128	0.029609	1
OG0007398	0.000662	0.093511	1
OG0004313	0.002246	0.029793	1
OG0011730	0.00603	0.065577	0.441667
OG0011219	0.001143	0.255239	0.533333
OG0004993	0.00153	0.032732	1
OG0009500	0	1.59926	0.966667
OG0002065	None	None	1
OG0002298	0.005906	0.05254	1
OG0012142	0.048775	0.395915	0.291667
OG0004674	0.001635	0.083247	1
OG0008265	0.000165	0.582145	0.991667
OG0012021	None	None	0.391667
OG0008578	0	None	0.991667
OG0010055	0.006887	2.8229	0.983333
OG0012292	0.001841	None	0.208333
OG0000822	None	None	1
OG0011583	0	None	0.341667
OG0006030	0	None	1
OG0007835	0.001453	10.0017	0.991667
OG0001213	None	None	1
OG0000538	None	None	0.941667
OG0010451	0.000851	4.03581	0.908333
OG0011334	0.010665	1.82892	0.775
OG0008901	0.007027	0.152675	0.983333
OG0003984	0.005885	0.066043	1
OG0011653	None	None	0.616667
OG0007165	0.00245	0.366796	1
OG0008381	0.003763	0.158951	0.991667
OG0002461	0.000834	0.1863	1
OG0007402	0.00088	0.032947	1
OG0000011	None	None	1
OG0007918	0.003418	2.11312	0.991667
OG0000415	None	None	1
OG0011257	None	None	0.6
OG0003700	0.004885	0.291837	1
OG0009619	None	None	0.95
OG0000742	None	None	1
OG0003860	0.004854	0.024327	1
OG0000991	0.00119	0.067941	1
OG0007351	0.001029	0.833884	1
OG0009519	0.001997	0.156333	0.991667
OG0006854	0.000931	0.237573	1
OG0004440	0.001773	0.032026	1
OG0010261	0.036732	0.556048	0.966667
OG0003167	0.011459	0.121702	1
OG0004759	0.001761	0.192449	1
OG0010632	None	None	0.866667
OG0000096	None	None	1
OG0008051	0.001713	0.264364	0.991667
OG0009253	None	None	0.991667
OG0006763	0.003569	0.438136	1
OG0010748	0.012096	0.354686	0.816667
OG0009463	0.003193	0.250674	1
OG0007485	0.000387	0.219883	1
OG0003534	0.002103	1.20954	1
OG0009937	0.005185	0.325507	0.983333
OG0008661	0.000315	0.044932	1
OG0002148	0.000129	0.314073	1
OG0002778	0.001916	0.256208	1
OG0004127	None	None	1
OG0002251	0.003225	0.019459	1
OG0004270	0.002859	0.002209	1
OG0006204	0.001977	8.63096	1
OG0012321	0.013476	0.185237	0.241667
OG0001069	0.003647	0.108389	1
OG0007636	0.000717	0.027506	1
OG0002585	0.004768	0.463141	1
OG0006434	0.004111	0.189165	1
OG0010178	0.003722	0.799306	0.95
OG0002365	0.003303	0.036183	1
OG0001027	None	None	1
OG0012215	0.039233	0.074246	0.191667
OG0006884	0	None	1
OG0002935	0.002656	0.032182	1
OG0005738	0.00078	0.551285	1
OG0011504	None	None	0.575
OG0000941	8.2e-05	None	1
OG0008986	0.002843	0.13478	1
OG0007006	0.007047	0.262376	1
OG0006153	0.001385	0.648375	1
OG0008306	0.003752	0.025589	0.991667
OG0004914	0.001124	0.011212	1
OG0001814	0.001499	0.200908	1
OG0006960	0.001158	0.044425	1
OG0010706	0	None	0.825
OG0008348	0.005815	0.292411	0.991667
OG0001659	0.010231	0.196334	1
OG0011063	0.000588	None	0.625
OG0007678	0.004037	0.120491	1
OG0009979	0.000138	0.378141	0.966667
OG0011430	0	None	0.433333
OG0002736	0.003434	0.05011	1
OG0004394	0.007619	0.014846	1
OG0000225	0.053504	0.111186	0.975
OG0009803	0.008011	0.213349	0.991667
OG0006687	0.003897	0.187107	1
OG0004717	0.00226	0.927029	1
OG0001474	0.001861	0.178004	1
OG0000676	0.003377	0.139809	1
OG0006029	0.001716	11.4782	1
OG0005325	0.002951	0.347102	1
OG0011187	0.000114	None	0.533333
OG0004169	None	None	0.991667
OG0007561	0.000893	0.225362	1
OG0002198	0.00281	0.080772	1
OG0001540	0.004496	0.064206	1
OG0011850	0.010012	0.02543	0.333333
OG0010905	0.283506	0.192584	0.708333
OG0003053	0.00197	0.169044	1
OG0001294	0.003148	0.019542	1
OG0009734	0.041565	0.449626	0.958333
OG0005642	0.000884	0.253006	1
OG0005515	0.002534	0.04246	1
OG0005196	0.033677	1.01795	1
OG0010385	0.020082	1.09248	0.908333
OG0008536	0.002519	9.58572	1
OG0005072	0.002413	0.077099	1
OG0009104	0.014831	0.86375	1
OG0001689	0.002181	0.503714	1
OG0003787	0.005922	0.046107	1
OG0008398	0.003064	0.136015	0.991667
OG0000046	None	None	1
OG0003954	0.006991	0.002451	1
OG0004574	0.004189	0.037399	1
OG0005146	0.005044	0.051873	1
OG0006330	0.002469	0.021031	1
OG0008081	0.003008	0.039688	1
OG0007098	0.000246	0.072301	1
OG0006500	0.001477	0.004858	1
OG0008956	0.000778	0.196826	1
OG0008402	0.00398	0.024104	0.991667
OG0005211	0.002141	0.004727	1
OG0000875	0.000932	0.307529	1
OG0004820	0.002958	0.259551	1
OG0004789	0.002996	0.34955	1
OG0000521	None	None	0.991667
OG0009030	0.007037	0.232791	0.983333
OG0011880	0.01658	0.934935	0.283333
OG0004013	0.015949	0.351239	1
OG0009367	0.004607	5.28435	1
OG0010565	0.004106	0.2101	0.866667
OG0007265	0.003298	0.088898	1
OG0005692	0.000756	1.55195	1
OG0011683	0.000969	None	0.283333
OG0005776	0.001809	0.481374	1
OG0012192	None	None	0.3
OG0006619	0.002579	0.017684	1
OG0011119	0.000696	None	0.591667
OG0001920	0.000834	0.022421	1
OG0002801	0.005706	0.186535	1
OG0006183	0.003236	0.235954	1
OG0008755	0.007998	0.246168	1
OG0008165	None	None	0.983333
OG0001723	0.002486	0.147365	1
OG0011729	0.003759	0.032058	0.575
OG0010355	0.005673	0.050946	0.908333
OG0002281	0.002554	0.889234	1
OG0006657	0.001672	0.091962	1
OG0010481	0.005743	0.249797	0.875
OG0007132	0.000581	0.069981	1
OG0000311	None	None	1
OG0007381	0.002946	0.094458	1
OG0000792	None	None	1
OG0009600	0.001941	0.251086	0.991667
OG0008918	0.012933	0.404108	0.991667
OG0011200	0.008129	0.280296	0.7
OG0005975	0.00542	0.363955	1
OG0010831	0	None	0.75
OG0007702	0.001852	0.034439	1
OG0006067	0.001162	0.321682	1
OG0012608	0.033266	1.51712	0.133333
OG0009283	0.000857	0.308746	1
OG0002555	0.004668	0.034492	1
OG0003719	0.003202	0.3416	1
OG0005891	0.000607	0.007303	1
OG0001590	0.00154	0.092961	1
OG0002602	0.001424	0.140646	1
OG0011964	0.012172	0.321828	0.325
OG0007455	0.0004	None	1
OG0003230	0.00298	0.124434	1
OG0003400	0.004995	0.05971	1
OG0012076	0	None	0.391667
OG0011157	0.007656	0.138221	0.558333
OG0005421	0.000944	0.222763	1
OG0001113	None	None	1
OG0004490	0.001992	0.022821	1
OG0012511	0.014483	2.00619	0.15
OG0003129	0.003264	0.185153	1
OG0004344	0.007222	0.407615	1
OG0009329	0.00588	0.081676	1
OG0006528	0.003219	0.441762	1
OG0004623	0.003647	0.038776	1
OG0007901	0.000856	0.278729	1
OG0012038	0.067325	0.216798	0.408333
OG0003083	0.001011	0.127648	1
OG0011767	0.007545	0.65022	0.433333
OG0008232	0.001961	0.051652	0.991667
OG0000008	None	None	0.991667
OG0003757	0.003576	0.105996	1
OG0005108	6.5e-05	0.155241	1
OG0002032	0.001036	0.010837	1
OG0010798	0.004194	0.351492	0.783333
OG0000638	0.001234	0.179076	1
OG0002983	0.003155	0.060622	1
OG0009557	0.005252	0.062994	0.975
OG0001244	None	None	1
OG0010002	0.010841	0.090083	0.95
OG0001091	0.005492	0.197741	1
OG0001412	None	None	0.991667
OG0005447	0.00091	0.218299	1
OG0011701	0.001365	0.046285	0.258333
OG0011456	0	None	0.433333
OG0010333	0.007021	0.130025	0.925
OG0011131	0.000744	None	0.583333
OG0002780	0.00279	0.12897	1
OG0000813	0.048455	0.459793	1
OG0005710	0.000451	0.401717	1
OG0011228	0.002997	4.36203	0.516667
OG0003256	0.003256	1.5776	1
OG0002664	0.002071	0.149042	1
OG0003218	0.007976	0.156915	1
OG0007680	0.002423	0.111161	1
OG0006001	0.004268	0.354511	1
OG0007433	0.003944	0.139849	1
OG0004808	0.00421	0.192119	1
OG0008464	0.003205	0.110245	1
OG0006356	0.003558	0.03852	1
OG0005277	None	None	1
OG0012539	0.006792	0.314388	0.141667
OG0003428	0.001194	0.186223	1
OG0006482	0.004185	0.094782	1
OG0002303	0.003998	0.031264	1
OG0011382	0.002232	0.070924	0.508333
OG0001388	0.001164	0.656879	1
OG0009018	0.000721	None	1
OG0007764	0.00137	0.008866	1
OG0008733	0.009513	0.166946	1
OG0000610	0.008699	0.254408	1
OG0003466	0.003301	0.11884	1
OG0002867	0.003427	0.066242	1
OG0007203	0.001242	1.98977	1
OG0005393	0.001126	None	1
OG0011418	0.000951	None	0.416667
OG0004288	0.00079	0.021517	1
OG0009782	0.018784	1.27514	1
OG0001946	0.001464	0.165572	1
OG0009301	0.001477	1.08487	1
OG0007929	0.007153	0.155774	1
OG0007154	0.001059	0.540621	1
OG0002499	0.001824	0.235018	1
OG0001745	0.003474	0.020562	1
OG0007599	0.001304	0.572234	1
OG0010654	None	None	0.766667
OG0008254	0.006978	0.073527	0.991667
OG0001908	0.002675	0.182338	1
OG0004322	0.006608	0.0717	1
OG0004191	0.002408	0.291657	1
OG0004512	0.002737	0.008118	1
OG0004645	0.002244	0.178429	1
OG0000293	None	None	0.983333
OG0008103	0.003172	0.024852	1
OG0009981	0.001638	0.424128	0.958333
OG0009865	None	None	0.975
OG0004846	0.001646	0.140385	1
OG0003932	0.004323	0.148168	1
OG0006631	0.002976	0.009528	1
OG0008580	0.001947	0.206229	0.991667
OG0000547	0.012302	0.1583	0.983333
OG0002054	0.003181	0.013346	1
OG0006832	0.001585	0.243537	1
OG0009666	0.025986	0.353957	0.991667
OG0000509	None	None	1
OG0011902	0.003218	0.113232	0.45
OG0003582	0.011759	0.185239	1
OG0005120	0.001616	None	1
OG0004075	0.003355	0.10733	1
OG0001175	None	None	1
OG0009531	0.001129	0.212053	1
OG0003101	0.002633	0.244668	1
OG0000339	None	None	1
OG0008699	0.001728	None	1
OG0010503	None	None	0.883333
OG0010180	0.004762	0.123254	0.95
OG0007883	0.00216	0.407175	1
OG0012347	0.032204	0.300397	0.233333
OG0009056	0.001364	0.194287	1
OG0006566	0.001248	0.111823	1
OG0000377	None	None	1
OG0003898	0.001303	0.173177	1
OG0005239	0.015838	0.02588	1
OG0006705	0.003702	0.220079	1
OG0007650	0.005714	0.038574	1
OG0007337	0.002834	1.8445	1
OG0008804	0.001434	0.660235	1
OG0006262	0.001969	0.093402	1
OG0010150	0.001611	0.568238	0.958333
OG0008360	0.002939	0.108762	1
OG0011836	0.022689	0.281411	0.5
OG0004771	0.001774	0.309446	1
OG0001795	0.000959	0.011069	1
OG0004258	0.006872	0.139081	1
OG0011635	0.00852	0.194242	0.366667
OG0006318	0.000821	0.086405	1
OG0008550	0.003966	0.227419	0.991667
OG0009086	0.006218	0.03822	1
OG0008037	0.002596	0.121289	0.991667
OG0003806	0.001452	0.404034	1
OG0005827	0.004059	0.024559	1
OG0010437	None	None	0.85
OG0006998	0.000717	0.109623	1
OG0002279	0.000828	0.075189	1
OG0002829	0.000835	None	1
OG0000114	None	None	0.933333
OG0010479	None	None	0.741667
OG0008284	0.006805	0.077655	0.991667
OG0010064	0.00428	0.239432	0.966667
OG0005624	0.000425	0.032528	1
OG0004141	0.005263	0.033942	1
OG0004216	0.001021	0.10329	1
OG0001358	None	None	1
OG0001671	0.002425	0.133114	1
OG0001996	0.000252	None	1
OG0009752	0.003585	0.031102	0.991667
OG0000969	0.007748	0.173132	1
OG0011266	0	None	0.516667
OG0011486	0	None	0.4
OG0005869	0.000743	0.021179	1
OG0000597	None	None	0.983333
OG0003605	0.000957	0.250784	1
OG0010963	0.002173	0.304033	0.716667
OG0001568	0.000443	None	1
OG0007060	0.002973	0.106716	1
OG0012577	0.011373	0.18678	0.141667
OG0009628	0.007367	0.483352	0.991667
OG0010299	0.004631	0.052169	0.908333
OG0000927	None	None	1
OG0003286	0.003335	0.245819	1
OG0005573	0.002612	0.028843	1
OG0000473	None	None	1
OG0000020	0.186572	0.124104	0.991667
OG0005014	0.00021	None	1
OG0008079	0.018261	0.149635	1
OG0010684	0.015284	0.59997	0.9
OG0010249	0.059885	0.711004	0.941667
OG0002533	0.000307	0.171757	1
OG0002449	0.001075	0.025602	1
OG0007967	0.007428	0.849729	1
OG0003362	0.000566	0.309001	1
OG0002160	0.002678	0.082877	1
OG0007507	0	None	1
OG0008930	0.000363	0.922358	1
OG0007853	0.003064	None	0.991667
OG0010819	0.01399	1.2396	0.766667
OG0003731	0.010914	0.176961	1
OG0005343	0.002474	0.082507	1
OG0001222	None	None	1
OG0011352	0	None	0.491667
OG0012124	0.003637	0.098223	0.308333
OG0009405	0.000334	0.247645	1
OG0006452	0.002801	0.0449	1
OG0005913	0.002252	0.050854	1
OG0009235	0.006093	1.45963	0.991667
OG0012010	0.000458	0.109266	0.416667
OG0001316	0.001132	6.97172	1
OG0005409	0.001855	0.141283	1
OG0002084	0.000575	None	1
OG0002407	0.003778	0.220812	1
OG0004896	0.013732	0.152903	1
OG0002953	0.001483	0.078423	1
OG0008607	0.000979	0.031844	0.991667
OG0012397	None	None	0.183333
OG0001872	0.000357	0.337615	1
OG0007549	0.002162	0.211101	1
OG0003500	0.003996	0.526651	1
OG0008065	None	None	0.991667
OG0001041	0.003552	0.316015	1
OG0008298	0.011186	0.271838	0.991667
OG0003330	0.002252	0.061298	1
OG0011667	None	None	0.358333
OG0012273	0.013653	0.376629	0.241667
OG0007281	0.002403	0.18098	1
OG0008856	0.005505	0.260109	1
OG0002237	4.9e-05	0.321732	1
OG0011005	0.000223	4.70914	0.616667
OG0002455	0.000425	0.028034	1
OG0001623	0.002507	0.084882	1
OG0008181	None	None	1
OG0006135	0.000514	0.693556	1
OG0007555	0.000226	0.026074	1
OG0006757	0.004734	0.249728	1
OG0001013	None	None	1
OG0005008	0.002506	None	1
OG0003183	0.0034	0.110581	1
OG0003619	0.001678	0.357629	1
OG0009951	0.000406	1.63198	0.983333
OG0012138	0.005321	0.925274	0.175
OG0010760	0.00707	0.164754	0.808333
OG0003848	0.003682	0.303597	0.991667
OG0004244	0.003765	0.012493	1
OG0000243	None	None	1
OG0002702	0.001621	0.275129	1
OG0006719	0.003039	0.128117	1
OG0010255	0.002167	0.210078	0.933333
OG0007801	0.001805	0.282183	0.991667
OG0006386	0.006914	0.015033	1
OG0002381	0.000866	None	1
OG0011878	0.038211	0.291711	0.35
OG0000692	0.013506	0.118207	1
OG0004972	0.002307	0.049807	1
OG0000724	None	None	1
OG0008818	0.007116	0.08096	0.991667
OG0002750	0.005217	0.024052	1
OG0004590	0.006438	0.232212	1
OG0009162	0.008712	0.156176	1
OG0009383	0.000214	None	1
OG0002901	0.002201	0.090091	1
OG0009229	0.008677	0.265723	0.991667
OG0001490	0.002198	0.831033	1
OG0009700	0.001468	0.178284	0.991667
OG0010207	0.008922	0.395389	0.958333
OG0004723	0.002247	None	1
OG0010698	0.024758	0.588479	0.825
OG0007032	0.000983	0.003424	1
OG0005875	0.003887	0.119007	1
OG0011300	0.000746	None	0.5
OG0011980	0.012887	0.113923	0.3
OG0011562	0.095468	0.369866	0.35
OG0006906	0.001688	0.250137	1
OG0004695	0.00156	0.326204	1
OG0010465	0.001579	8.9234	0.891667
OG0007379	0.001007	0.131606	1
OG0006948	0.001685	0.402048	1
OG0000975	0.001657	0.14232	1
OG0010931	None	None	0.833333
OG0011057	0.006392	None	0.925
OG0005046	0.002838	0.105304	1
OG0004426	0.003902	0.11973	1
OG0003657	0.006526	0.095072	1
OG0003552	0.00258	0.004695	1
OG0005521	0.003387	0.205183	1
OG0004468	0.000964	0.066225	1
OG0006083	0.00044	None	1
OG0008502	0.000412	0.040527	1
OG0007184	0.001579	0.77184	1
OG0011629	0.053132	2.22643	0.408333
OG0000146	None	None	0.85
OG0005497	0.002293	0.059991	1
OG0008649	0.001295	0.088683	1
OG0012411	0.043112	0.495538	0.2
OG0009267	None	None	0.983333
OG0005792	0.001496	0.202028	1
OG0012176	0.019513	0.817231	0.208333
OG0010102	0.001632	0.026059	0.933333
OG0000108	None	None	0.858333
OG0003035	0.002295	0.479451	1
OG0001526	0.001804	0.596076	1
OG0002132	0.037609	0.043332	1
OG0006230	0.000966	None	1
OG0010887	None	None	0.633333
OG0001344	None	None	1
OG0009837	0.002396	None	0.983333
OG0006129	0.002045	0.01027	1
OG0011019	0.005664	0.388182	0.733333
OG0008761	0.002587	0.164307	0.983333
OG0012092	0.006253	0.666667	0.158333
OG0010606	0.001751	None	0.925
OG0011530	0.022752	0.173068	0.683333
OG0004689	0.002079	0.523649	1
OG0003434	0.000998	0.015544	1
OG0010648	0.026336	1.62254	0.85
OG0007736	0.00149	0.111957	1
OG0007198	0.001124	0.021011	1
OG0003029	0.005105	0.723379	1
OG0010361	0.032424	0.33513	0.941667
OG0000776	0.014452	0.209213	1
OG0001440	None	None	1
OG0007251	0.001238	0.102925	1
OG0006053	0.000872	0.255081	1
OG0012315	0.020956	0.356313	0.241667
OG0002636	0.00019	0.473462	1
OG0005096	0.001902	1.21474	1
OG0001127	0.009463	0.106445	1
OG0009419	None	None	0.975
OG0010581	0.022037	0.684441	0.966667
OG0001169	0.197578	0.174582	1
OG0012221	None	None	0.25
OG0008886	0.004646	0.186881	1
OG0001914	0.000868	0.079788	1
OG0006167	0.001476	0.182307	1
OG0008248	0.006565	0.311193	1
OG0006954	0.000526	0.042277	1
OG0000196	None	None	0.766667
OG0008655	0.000873	1.41298	0.983333
OG0004540	0.002073	0.13673	1
OG0010732	0.191156	0.384206	0.908333
OG0011783	None	None	0.458333
OG0009563	0.00541	None	0.991667
OG0003960	0.002001	0.054912	1
OG0002098	0.002419	0.213733	1
OG0002351	0.002024	0.357971	1
OG0004113	0.001203	1.92355	1
OG0002265	0.000343	0.062307	1
OG0005991	0.0007	0.527069	1
OG0008332	0.003111	0.079968	1
OG0002678	0.000888	0.668345	1
OG0007365	0.002928	0.067047	1
OG0005225	0.006866	0.0509	1
OG0009457	0.00551	0.265217	1
OG0002485	0.001635	0.36022	1
OG0005742	0.002046	None	1
OG0000642	0.001305	0.23597	1
OG0004474	0.006052	0.075811	1
OG0004069	0.00656	0.068092	1
OG0005311	0.005372	0.206811	1
OG0006860	0.001208	0.105395	1
OG0007778	0.001138	0.078163	1
OG0003854	0.000811	0.044478	1
OG0000325	None	None	0.991667
OG0001820	0.000853	1.49982	1
OG0005638	0.001444	0.144195	1
OG0009879	0.004737	0.084423	0.95
OG0004294	0.000223	0.173902	1
OG0003687	0.007394	0.160846	1
OG0008206	0.001008	0.229496	1
OG0011163	0.015747	0.266627	0.6
OG0005676	0.000652	0.085517	1
OG0009004	0.00188	0.251238	1
OG0001789	0.001729	0.115006	1
OG0011950	0.004709	0.204255	0.45
OG0007602	0.000208	None	1
OG0009903	0.002173	0.184743	0.95
OG0009130	0.004012	0.969661	0.991667
OG0001574	0.001412	0.321717	1
OG0000891	None	None	1
OG0004920	0.005695	0.108893	1
OG0006787	0.003896	0.198559	1
OG0000738	None	None	1
OG0003067	0.001191	None	1
OG0006400	0.003383	0.009889	1
OG0011864	0.000924	None	0.5
OG0011404	0.005001	0.544859	0.458333
OG0001394	0.001117	0.153572	1
OG0003153	0.008879	0.142944	1
OG0004814	0.002515	0.175743	1
OG0004027	0.00218	0.092704	1
OG0006534	0.005715	0.077965	1
OG0009487	0.010335	0.075475	0.983333
OG0008436	0.010168	0.360883	1
OG0008260	None	None	0.983333
OG0003204	0.004237	0.05508	1
OG0001426	0.00423	0.034598	1
OG0002337	0.003742	0.075474	1
OG0010660	0.010673	0.232937	0.908333
OG0007461	0.016391	0.399408	1
OG0009353	0.079165	0.225562	0.983333
OG0000624	None	None	0.991667
OG0011978	0.005292	0.281574	0.416667
OG0003884	0.00559	0.182333	1
OG0007585	0.135338	0.268177	1
OG0006806	0.001736	0.09152	1
OG0001468	0.001195	1.16369	1
OG0008478	0.001272	0.039305	1
OG0010285	0.006568	0.096792	0.933333
OG0006552	0.001973	0.112113	1
OG0008962	0.011948	0.050233	1
OG0007148	0.000459	0.014694	1
OG0011105	0.003241	0.268292	0.583333
OG0000841	None	None	1
OG0009851	0.005893	1.14304	0.983333
OG0006984	0.005505	0.14023	1
OG0002048	0.003626	0.366282	1
OG0011234	0.003163	4.54006	0.516667
OG0010036	0.003708	0.079349	0.941667
OG0002184	0.001279	0.029254	1
OG0006035	0.002504	0.080833	1
OG0005941	0.0021	0.385656	1
OG0007279	0.000575	0.302215	1
OG0007750	0.000979	0.610938	1
OG0002006	0.002419	0.112815	1
OG0004526	0.001553	0.057587	1
OG0003906	0.000912	0.004883	1
OG0001695	0.000466	4.64104	1
OG0011462	0	None	0.425
OG0005597	0.001467	0.124173	1
OG0009062	0.009527	0.175979	1
OG0010078	0.006118	0.345021	0.966667
OG0005243	0.004892	0.056931	1
OG0003135	0.00981	0.304369	1
OG0006848	0.001719	None	1
OG0009505	0.012092	1.80583	0.983333
OG0004370	0.001865	0.225707	1
OG0004617	0.001184	None	1
OG0000497	None	None	0.966667
OG0011936	0.081214	0.128197	0.4
OG0005724	0.00159	0.15416	1
OG0008707	0.024403	0.418717	1
OG0004041	0.00548	0.102754	1
OG0008151	None	None	0.991667
OG0003948	0.001883	0.015124	1
OG0007935	0.002562	0.796674	1
OG0002561	0.002508	None	1
OG0007237	0.001169	0.039812	1
OG0010805	None	None	0.508333
OG0008685	None	None	0.983333
OG0010551	0.001365	0.079984	0.875
OG0003386	0.002781	0.35536	1
OG0000515	None	None	1
OG0007106	0.001869	0.035436	1
OG0001759	0.002178	0.161616	1
OG0002379	0.004611	0.062706	1
OG0004659	0.007377	0.540075	1
OG0006304	0.001267	0.088433	1
OG0012525	0.007042	0.747447	0.158333
OG0001141	None	None	1
OG0005415	0.000966	0.141937	1
OG0006663	0.000772	None	1
OG0003763	0.002488	0.051921	1
OG0010987	0.0139	0.433013	0.558333
OG0004568	0.005672	0.071361	1
OG0009634	0.055944	0.468622	1
OG0011087	None	None	0.475
OG0011753	0.031721	0.328359	0.566667
OG0012042	0	0.221745	0.183333
OG0005172	0.003724	0.133177	1
OG0001717	0.001069	0.403991	1
OG0010349	0.006147	0.546042	0.908333
OG0012373	0.039204	0.354569	0.208333
OG0001972	0.001055	None	1
OG0001270	None	None	1
OG0002835	0.002785	0.076809	1
OG0004745	0.001396	0.105764	1
OG0012439	0.001824	None	0.125
OG0004795	0.002862	0.297562	1
OG0008003	0.006841	0.201706	1
OG0004358	None	None	0.991667
OG0012614	0.086449	0.314922	0.133333
OG0002853	0.006789	0.147918	1
OG0002680	0.000512	0.242214	1
OG0011366	None	None	0.733333
OG0005547	0.002547	0.069038	1
OG0011252	0	None	0.516667
OG0003318	0.006061	0.034213	1
OG0001322	0.000573	None	1
OG0008137	None	None	0.991667
OG0012543	0.008228	0.614791	0.15
OG0004316	0.00356	0.025171	1
OG0008179	0.007918	0.135732	1
OG0010537	None	None	0.991667
OG0008749	0.002635	0.020673	0.983333
OG0004872	0.004795	None	1
OG0011586	0.004028	None	0.375
OG0008384	0.00411	0.131156	1
OG0009652	0.001766	0.645525	0.991667
OG0005020	0.000976	0.061693	1
OG0009881	0.004378	15.6311	0.983333
OG0009335	0.020715	0.248011	1
OG0004671	0.003221	0.511923	1
OG0000393	None	None	0.991667
OG0010307	0.001397	0.240079	0.933333
OG0007160	0.000572	2.53702	1
OG0011735	0.015761	0.175439	0.566667
OG0008904	0.004142	0.100506	1
OG0006731	0.00168	0.030352	1
OG0010957	0.006495	1.59065	0.658333
OG0009766	0.006457	0.132232	0.983333
OG0010863	0	None	0.725
OG0000343	None	None	0.966667
OG0008450	0.013087	0.299624	0.991667
OG0004996	0.001413	0.360799	1
OG0002507	0.000501	None	1
OG0000869	None	None	1
OG0001258	0.001425	0.349595	1
OG0005969	0.003191	0.011281	1
OG0006286	0.001248	0.103846	1
OG0000573	None	None	1
OG0012297	0	None	0.208333
OG0011328	0.003559	None	0.525
OG0000827	None	None	1
OG0001896	0.002261	0.375365	1
OG0006256	0.002593	0.041693	1
OG0009201	0.002372	0.210616	0.975
OG0003631	0.002218	0.228397	1
OG0002549	0.005716	0.064662	1
OG0002650	0.000434	0.020221	1
OG0008799	0.016617	0.226993	1
OG0003482	0.01357	0.270571	1
OG0005927	0.001051	0.324942	1
OG0007449	0.000573	0.900296	1
OG0003998	0.00569	0.282664	1
OG0010050	0.003321	0.919474	0.966667
OG0008564	0.002422	0.114534	1
OG0002967	0.000769	0.018453	1
OG0002060	0.004484	0.046476	1
OG0007953	0.002478	0.056547	0.991667
OG0005473	0.001488	0.108153	1
OG0000913	0.003265	0.223478	1
OG0003705	0.00297	0.07786	1
OG0010579	None	None	0.625
OG0009186	0.002199	0.04579	0.975
OG0003262	0.001555	0.092846	1
OG0001216	0.00209	0.553996	1
OG0005114	0.009252	0.636924	1
OG0001191	0.002845	0.047523	1
OG0012024	0.018951	1.01321	0.416667
OG0010784	0.00843	0.742873	0.816667
OG0007533	0.002266	0.19103	1
OG0007407	0.000297	0.510237	1
OG0004222	0.001267	0.259049	1
OG0007829	0.000292	0.03713	0.991667
OG0007054	0.004448	0.147047	1
OG0007084	0.002665	0.016448	1
OG0003452	0.003599	0.075911	1
OG0006362	0.000751	0.026967	1
OG0006605	0.00727	0.165167	1
OG0001771	0.001417	0.044103	1
OG0000409	None	None	1
OG0000014	None	None	1
OG0004412	0.003012	0.022263	1
OG0005610	0.001063	0.80887	1
OG0011886	5.8e-05	None	0.166667
OG0006932	0	None	1
OG0000277	None	None	1
OG0007499	0.003019	0.155477	1
OG0012070	0.004881	0.072273	0.391667
OG0009431	0.004657	3.71251	1
OG0006466	0.002315	0.192956	1
OG0001645	0.002489	0.197531	1
OG0002154	0.002642	0.062633	1
OG0007867	0.000109	0.061422	0.991667
OG0004388	0.003089	0.251652	1
OG0012247	0.003057	1.59641	0.291667
OG0007780	0.002187	0.187043	1
OG0006101	0.001388	0.124263	1
OG0011031	5.7e-05	None	0.633333
OG0000447	None	None	1
OG0005377	0.000769	0.07578	1
OG0008480	0.003119	0.214641	0.991667
OG0002764	0.004296	0.23884	1
OG0011518	0.029884	0.471805	0.75
OG0011802	0.000588	None	0.341667
OG0001808	0.000776	0.068997	1
OG0000710	None	None	1
OG0004908	0.001547	0.041782	1
OG0007983	0.005003	0.075041	0.991667
OG0006582	0.001136	0.198715	1
OG0003566	0.005332	0.087573	1
OG0008633	0.000994	0.084886	0.991667
OG0010399	0.001083	0.451952	0.925
OG0004091	0.004651	0.256562	1
OG0006218	0.000456	0.119066	1
OG0001512	0.001826	0.323427	1
OG0011601	None	None	0.616667
OG0012110	0.028705	1.70686	0.358333
OG0009118	0.008137	0.348872	1
OG0006428	0.003427	0.062096	1
OG0004175	0.000515	1.19886	1
OG0002599	0.000714	0.494458	1
OG0002034	0.001247	0.008699	1
OG0011282	0.000124	None	0.508333
OG0001075	0.005402	0.017732	1
OG0004946	0.002875	None	1
OG0005813	9.5e-05	1.35775	1
OG0011761	0.000465	2.37977	0.241667
OG0003356	0.007898	0.128687	1
OG0003236	0.00298	0.573998	1
OG0007664	0.004852	0.078531	1
OG0001288	0.001253	0.310897	1
OG0009682	0.001141	0.156277	1
OG0002849	0.008338	0.068726	1
OG0009965	0.002103	7.80699	1
OG0002433	0.002375	0.104291	1
OG0010233	None	None	0.883333
OG0012477	0.002225	0.142211	0.175
OG0001846	0.002473	0.46307	1
OG0010403	0.002113	0.325393	0.925
OG0010080	0.003908	0.141345	0.958333
OG0006898	0.001251	0.010545	1
OG0008354	0.002484	0.202312	1
OG0005339	0.001756	0.179226	1
OG0002929	0.004259	0.055454	1
OG0011556	0.001592	None	0.341667
OG0008830	0.00401	0.086117	0.983333
OG0012209	0.000322	None	0.308333
OG0000527	None	None	1
OG0009728	None	None	0.95
OG0010164	0.004272	0.68205	0.95
OG0005293	0.004748	0.338245	1
OG0010563	0.009506	0.289617	0.866667
OG0002203	0.002916	0.44852	1
OG0003832	0.001561	0.023959	1
OG0009156	0.007934	0.030238	0.975
OG0007303	0.000828	0.249858	1
OG0003528	0.005573	0.138039	1
OG0002883	0.004751	0.002126	1
OG0006378	0.001722	0.139987	1
OG0010919	0.003975	0.223353	0.575
OG0005509	0.001744	0.007264	1
OG0010754	0.003481	1.29085	0.8
OG0001725	0.004118	0.374608	1
OG0003001	0.001972	0.035318	1
OG0008647	0.000125	0.149354	0.991667
OG0000184	0.142427	0.3415	0.991667
OG0006388	0.001304	0.11178	1
OG0003141	0.003335	0.628112	1
OG0002624	0.000553	0.072714	1
OG0006412	0.001051	0.072637	1
OG0006041	0.001104	0.166679	1
OG0001452	0.000801	0.003777	1
OG0004286	9e-05	0.120628	1
OG0004806	0.000951	0.080811	1
OG0008894	0.002078	0.047434	1
OG0004552	0.03407	0.057364	1
OG0003426	2.8e-05	0.353341	1
OG0006908	0.000838	0.166671	1
OG0007243	0.000373	4.81701	1
OG0006568	0.001661	0.026563	1
OG0005750	0.001499	0.074397	1
OG0001948	0.001155	0.166951	1
OG0011876	0.000245	1.1214	0.441667
OG0005237	0.004528	0.056346	1
OG0012537	0.002685	None	0.141667
OG0003972	0.029499	0.144642	1
OG0001528	0.001525	0.179148	1
OG0011171	0.001153	0.149733	0.55
OG0000203	5.7e-05	None	1
OG0011942	0.030318	0.370141	0.325
OG0008609	0.003698	0.358588	1
OG0004466	0.001149	0.049683	1
OG0000599	0.002447	0.226861	1
OG0010209	0.001203	None	0.958333
OG0010859	0	None	0.783333
OG0009016	0.001147	0.100917	0.991667
OG0011226	0.020073	0.388138	0.525
OG0006795	0.001556	0.828268	1
OG0012080	None	None	0.308333
OG0010373	0.00338	3.00635	0.925
OG0005303	None	None	1
OG0006175	0.002098	0.226929	1
OG0004932	0.005523	0.304086	1
OG0012349	0.048971	0.129553	0.216667
OG0005279	0.001226	0.087392	1
OG0007724	0.00188	0.061611	1
OG0011416	0	None	0.433333
OG0003468	0.002083	0.025065	1
OG0009122	0.005771	0.050562	1
OG0004035	0.006613	0.059421	1
OG0004101	0.002005	0.014005	1
OG0005983	0.004753	0.171333	1
OG0007377	0.000437	0.637772	1
OG0003771	0.001836	0.033098	1
OG0001386	None	None	1
OG0002573	0.005344	0.052876	1
OG0002239	0.001621	0.154808	1
OG0003846	0.003393	0.095054	1
OG0005084	0.000558	0.211973	1
OG0003288	0.003086	0.049786	1
OG0006526	0.002177	0.176948	1
OG0002497	0.00122	0.257492	1
OG0002343	0.002767	0.070825	1
OG0011458	0.114657	0.031084	0.341667
OG0010593	0.184439	0.416376	0.875
OG0007610	0.000191	0.927787	1
OG0009825	0.009363	0.08921	0.991667
OG0003695	0.00671	0.168697	1
OG0008214	0.001537	0.240806	1
OG0000650	None	None	1
OG0007597	0.000944	0.009597	1
OG0008773	0.004291	0.519434	1
OG0008320	None	None	0.983333
OG0009571	0.003146	0.985004	0.991667
OG0009058	0.004101	0.072802	0.983333
OG0001906	0.008854	0.129098	1
OG0001262	None	None	1
OG0005499	0.000987	0.394546	1
OG0004848	0.006171	0.562033	1
OG0000337	None	None	1
OG0000379	None	None	1
OG0010614	0.002033	5.40741	0.883333
OG0005664	0.00092	0.293587	1
OG0011791	0.065696	0.346888	0.275
OG0001135	None	None	1
OG0001832	0.000706	None	1
OG0006872	0.001178	0.019134	1
OG0009445	0.045281	0.443721	0.991667
OG0006185	0.002813	0.017929	1
OG0001242	None	None	0.991667
OG0012194	0	None	0.316667
OG0002287	3.4e-05	None	1
OG0011685	0.023529	0.258745	0.291667
OG0009036	None	None	0.933333
OG0004572	0.000816	None	1
OG0002604	0.001253	0.154171	1
OG0004342	0.008387	0.011848	1
OG0008087	0.00442	0.229383	0.991667
OG0003406	0.01346	0.335334	1
OG0006651	0.001305	0.521497	1
OG0011962	0.020643	0.707838	0.433333
OG0007387	0.000473	0.173565	1
OG0010004	0.004915	0.350817	0.966667
OG0006506	0.001535	0.068636	1
OG0006548	0.001746	0.482636	1
OG0004625	0.004739	0.085125	1
OG0011206	0.002424	0.083182	0.516667
OG0009805	0.000992	0.072429	0.991667
OG0007263	0.002537	0.145716	1
OG0009606	0.00146	None	1
OG0009648	0.001676	None	0.991667
OG0002807	0.00079	0.072347	1
OG0001596	0.002948	0.407601	1
OG0000997	None	None	1
OG0011478	0.010378	0.913812	0.608333
OG0004868	0.000649	0.112022	1
OG0005469	0.001939	0.044271	1
OG0002553	0.001478	0.640948	1
OG0008950	0.002583	0.232413	0.991667
OG0003952	0.003125	0.073075	1
OG0001115	None	None	1
OG0004015	0.003728	0.051633	1
OG0007134	0.000528	0.140147	1
OG0001926	0.001049	0.233903	1
OG0011151	0.00052	0.308966	0.558333
OG0005259	0.00842	0.052123	0.991667
OG0010634	0.010554	0.193239	0.858333
OG0000794	None	None	1
OG0000040	None	None	0.941667
OG0008753	0.007985	1.13033	0.983333
OG0000569	None	None	1
OG0008404	0.003043	0.001994	0.991667
OG0003278	0.005587	0.055017	1
OG0000359	None	None	0.983333
OG0009551	0.015477	0.105651	0.975
OG0011436	0.007932	0.207924	0.425
OG0009285	0.000691	1.84951	1
OG0010837	0.000469	None	0.766667
OG0005973	0.00344	0.637055	1
OG0007453	0.001317	0.054462	1
OG0003161	0.002636	0.031326	1
OG0004826	0.000569	0.01466	1
OG0010487	0	None	0.9
OG0005217	0.004104	0.054647	1
OG0000873	0.001991	0.016412	1
OG0012327	0.053251	0.089966	0.166667
OG0007949	0.008367	0.154443	1
OG0008163	0.002055	0.032743	0.991667
OG0001472	0.001426	0.28115	1
OG0007907	0.004477	0.815437	1
OG0005427	0.000212	None	1
OG0005897	0.001277	0.230545	1
OG0011248	0.000153	None	0.525
OG0006336	0.00169	0.053259	1
OG0002363	0.004833	0.040447	1
OG0012559	0.007158	None	0.15
OG0005694	0.00076	0.74084	1
OG0001968	0.003145	0.519668	1
OG0005770	0.004677	0.109215	1
OG0007704	0.002589	0.13765	1
OG0003448	0.001804	None	1
OG0003751	0.007659	0.052088	1
OG0004496	0.003788	0.021079	1
OG0010353	0.000497	0.098211	0.933333
OG0008234	0.000794	None	1
OG0010879	0.003214	0.088113	0.716667
OG0005140	0.002019	0.144684	1
OG0009361	0.000848	3.06459	1
OG0000670	None	None	1
OG0003085	0.003101	0.068246	1
OG0000317	None	None	1
OG0006061	0.001125	0.021335	1
OG0006598	0.000185	None	1
OG0003055	7.3e-05	None	1
OG0002933	0.003209	0.117532	1
OG0007483	0.000729	0.304788	1
OG0000744	None	None	1
OG0007630	0.001506	0.343771	1
OG0003532	0.001473	0.357344	1
OG0000223	None	None	1
OG0000947	None	None	1
OG0010419	0.001911	0.531136	0.908333
OG0007319	0.008265	0.098529	1
OG0004276	0.022269	0.067901	0.941667
OG0006966	0.012903	0.091326	1
OG0003866	0.002554	0.439563	1
OG0008980	0.006617	0.188488	1
OG0003781	0.005661	0.167132	1
OG0004392	0.000374	0.050312	1
OG0001292	0.001552	0.205428	1
OG0012213	None	None	0.316667
OG0010229	0.00847	0.14569	0.933333
OG0005289	0.00259	0.389036	1
OG0009698	0.000179	None	0.958333
OG0011818	0.011509	0.6412	0.375
OG0011065	0.005184	0.165075	0.566667
OG0006432	0.005128	0.069192	1
OG0008667	0.003991	0.022109	0.991667
OG0006765	0.002073	0.070335	1
OG0011181	0.001305	None	0.533333
OG0001021	0.039748	0.127239	1
OG0006681	0.002795	0.17852	1
OG0008530	0.003496	0.103548	0.983333
OG0005074	0.013497	0.072019	1
OG0012589	0.000549	None	0.125
OG0004121	0.001119	None	1
OG0004912	0.002349	0.626676	1
OG0007357	0.001315	0.14711	1
OG0009102	0.018669	0.628631	1
OG0005190	None	None	0.983333
OG0002730	0.002413	0.006435	1
OG0008300	0.011962	0.319326	1
OG0005513	0.000448	0.692785	1
OG0008783	0.006252	0.739299	1
OG0006155	0.001404	0.025478	1
OG0010903	0.03011	1.07401	0.708333
OG0011298	0.003438	0.347924	0.5
OG0011502	0.231494	0.170022	0.583333
OG0010383	None	None	0.833333
OG0004711	0.000847	0.116255	1
OG0001508	0.001229	0.09416	1
OG0002583	0.003302	0.160288	1
OG0007999	0.002118	0.932922	0.991667
OG0009931	0.00165	0.256399	0.991667
OG0006202	0.001563	0.142741	1
OG0003302	0.00327	0.002647	1
OG0005644	0.000579	0.074757	1
OG0008629	0.002038	0.387717	1
OG0002219	0.000722	0.133079	1
OG0006882	0.000483	0.12815	1
OG0000090	0.158527	0.237059	0.975
OG0011856	0.01922	0.21082	0.475
OG0009465	0.008619	0.129119	1
OG0009078	0.009145	0.613001	1
OG0001812	0.000936	0.011424	1
OG0009255	0.0085	0.085218	0.975
OG0001611	0.006822	0.31877	1
OG0007000	0.000867	0.251219	1
OG0004408	0.000561	None	1
OG0006852	0.001768	0.188427	1
OG0003828	0.001331	0.162649	1
OG0008057	None	None	1
OG0002257	0.00593	0.045533	1
OG0002899	0.000753	0.009665	1
OG0001546	0.001618	0.014868	1
OG0009732	0.001994	0.251586	0.991667
OG0002429	0.007097	0.138132	1
OG0005323	0.001123	0.068369	1
OG0010267	0.008663	0.358937	0.95
OG0010700	8.3e-05	None	0.825
OG0004446	0.005199	0.158291	1
OG0005809	0.007134	0.148987	1
OG0006928	0.001025	0.08771	1
OG0007567	0.001065	0.237361	1
OG0001338	0.001813	0.047761	1
OG0000174	None	None	0.875
OG0000921	0.002331	0.036561	1
OG0004109	0.001491	0.022286	1
OG0007618	0.000742	0.020552	1
OG0000591	None	None	1
OG0011830	0.000418	0.784894	0.458333
OG0005788	0.003196	0.184242	1
OG0002231	0.001145	0.050925	1
OG0004210	0.004597	0.2763	1
OG0003982	0.000488	2.05079	1
OG0003665	0.001969	0.003151	1
OG0011332	0.000291	None	0.475
OG0000722	0	0.131304	1
OG0000413	None	None	1
OG0001376	None	None	1
OG0009754	0.003975	0.630872	0.983333
OG0012423	0.014951	0.176228	0.183333
OG0000245	None	None	0.9
OG0003800	0.001509	0.422976	1
OG0009919	None	None	0.966667
OG0007529	0.002554	0.174376	1
OG0012144	0.011142	2.92633	0.358333
OG0011003	0.002251	0.929536	0.625
OG0010965	0.002984	0.229644	0.566667
OG0009957	0.000704	0.182933	0.983333
OG0006380	0.002975	0.034538	1
OG0000909	0.006729	0.71819	1
OG0004238	0.00619	0.067406	1
OG0003498	0.005556	0.13634	1
OG0007331	0.002383	0.002075	1
OG0006099	0.001055	0.141255	1
OG0008864	0.001776	0.150491	0.991667
OG0010457	0.014498	1.45953	0.916667
OG0002718	0.00415	0.660257	1
OG0003280	0.006869	0.290234	1
OG0009164	0.000168	None	1
OG0011564	0.014604	0.108317	0.675
OG0001520	0.001685	0.076966	1
OG0003554	0.003435	0.072211	1
OG0007656	0.003382	0.091804	1
OG0012275	0	None	0.266667
OG0001874	0.001223	0.35329	1
OG0005012	0.002426	0.193166	1
OG0009581	0.005581	0.199708	0.991667
OG0008328	0.002452	0.904049	0.991667
OG0008019	0.002223	0.037741	0.991667
OG0001009	0.0026	0.344137	1
OG0010118	None	None	0.966667
OG0005345	0.006038	0.193388	1
OG0010728	0.012234	0.010841	0.858333
OG0010130	0.000464	0.594323	0.941667
OG0010201	0.003664	0.493261	0.933333
OG0008366	0.001287	0.066947	1
OG0002467	0.000849	0.240323	1
OG0006900	0.001293	19.2394	1
OG0008556	0.000742	None	0.991667
OG0007182	0.00208	0.23395	1
OG0006133	0.000865	0.017652	1
OG0004147	0.000642	0.119345	1
OG0002082	0.001228	0.127864	1
OG0002756	0.006173	0.023231	1
OG0004420	0.001444	0.170341	1
OG0004693	0.001191	0.490155	1
OG0006703	0.000862	None	1
OG0006454	0.277302	0.211489	1
OG0001793	0.002174	0.061712	1
OG0007501	0.002124	0.116892	1
OG0005622	0.004383	0.15541	1
OG0008601	0.002555	0.095798	1
OG0011480	0.000837	None	0.4
OG0001047	0.003328	0.014612	1
OG0010881	0	None	0.758333
OG0000389	0.013389	0.187815	1
OG0005847	0.001637	0.04555	1
OG0007833	0.002422	0.372225	1
OG0012391	0.020886	0.169501	0.166667
OG0010766	0.038875	0.212941	0.8
OG0005491	0.001567	0.093925	1
OG0004974	0.00218	0.019967	1
OG0009403	0.003518	7.61531	1
OG0011655	None	None	0.566667
OG0011799	None	None	0.5
OG0009399	0.000717	0.30543	0.991667
OG0010682	0.004824	0.663882	0.941667
OG0012088	0.030535	0.601537	0.341667
OG0003033	0.001157	0.066566	1
OG0002100	0.001643	0.307397	1
OG0005395	0.001709	0.103219	1
OG0008978	0.000598	None	1
OG0010851	0.000123	0.097934	0.75
OG0003199	0.006734	0.188146	1
OG0007686	0.004884	0.531435	1
OG0002401	0.001948	0.207569	1
OG0010431	0.097945	1.03184	0.9
OG0002535	0.00148	0.294059	1
OG0003584	0.003065	0.120211	1
OG0007855	0.004119	0.032874	1
OG0009080	0.010668	0.183923	1
OG0001743	0.001611	0.185528	1
OG0005821	0.000971	0.017142	1
OG0000475	None	None	1
OG0006484	0.002156	0.101347	1
OG0007152	0.000835	0.100607	1
OG0010505	0.014575	0.215687	0.883333
OG0001310	0.000742	None	1
OG0008518	0.001036	0.016136	1
OG0012016	0	None	0.191667
OG0000541	None	None	1
OG0007435	0.001426	0.169121	1
OG0007066	0.001922	0.233344	1
OG0012122	0.002465	0.688657	0.358333
OG0004643	0.001868	0.100704	1
OG0000112	None	None	1
OG0001639	0.001228	0.007008	1
OG0000026	0.038033	0.000611	1
OG0003737	0.000933	0.951283	1
OG0009233	0.012752	0.391014	0.983333
OG0004777	0.000763	0.365359	1
OG0012058	0.027691	1.75019	0.341667
OG0000688	0.250822	0.138008	1
OG0008282	None	None	0.975
OG0010156	0.024974	0.521366	0.941667
OG0008462	0.001292	2.26186	0.991667
OG0003603	0.001669	None	1
OG0004739	0.002201	0.357962	1
OG0005168	0.001981	0.123319	1
OG0006637	0.00372	0.021491	1
OG0003934	0.007971	0.676661	0.991667
OG0003364	0.000639	2.52826	1
OG0005915	0.003328	0.235716	1
OG0011633	0	None	0.325
OG0008031	0.006075	0.034826	0.991667
OG0009307	0.003089	0.090795	1
OG0009987	0.004906	0.347149	0.975
OG0011354	0	None	0.466667
OG0001677	0.00092	0.078882	1
OG0006679	0.005343	0.309176	1
OG0007961	0.002052	None	0.991667
OG0003250	0.002354	0.138915	1
OG0001097	None	None	1
OG0002128	0.001137	0.12796	1
OG0011260	0.00668	0.095649	0.516667
OG0008936	0.004508	15.9153	0.991667
OG0005126	0.00257	0.029614	1
OG0008105	0.001995	0.115325	0.991667
OG0000658	None	None	1
OG0004890	0.004057	0.115174	1
OG0010062	0.003816	0.003308	0.941667
OG0002955	0.002648	0.266839	1
OG0003779	0.003738	0.363564	1
OG0008802	0.010699	0.328134	0.983333
OG0002052	0.002016	0.064218	1
OG0011749	0.0099	0.198412	0.558333
OG0003149	0.003298	0.05585	1
OG0001990	0.002933	0.179102	1
OG0001224	0.006117	0.376749	0.991667
OG0000815	0.002011	0.190325	1
OG0007028	0.002692	0.007003	1
OG0002861	0.002141	0.122539	1
OG0002166	0.000613	0.026251	1
OG0006350	0.00504	0.081137	1
OG0004197	0.005936	0.100251	1
OG0012445	0.0003	None	0.158333
OG0002786	0.002633	0.171728	1
OG0009660	0.011812	0.095696	0.991667
OG0006264	0.00418	0.056252	1
OG0004324	0.004431	0.04457	1
OG0005441	0.001454	0.181921	1
OG0011707	0.037933	0.965435	0.216667
OG0009349	0.007335	0.155282	0.983333
OG0000295	0.066785	0.361319	1
OG0005575	0.003433	0.037984	1
OG0005947	0.000641	0.275227	1
OG0009537	0.001945	0.514953	0.991667
OG0000847	None	None	1
OG0006302	0.003608	0.028819	1
OG0006982	0.003082	0.30061	1
OG0011904	0.001267	None	0.466667
OG0005758	0.002626	0.510463	1
OG0010803	0.053374	0.376848	0.783333
OG0011081	0.004112	0.298956	0.875
OG0005716	0.001192	0.045872	1
OG0011450	0.020573	0.089484	0.433333
OG0008586	0.00294	1.03913	0.991667
OG0008119	0.006175	0.049133	0.991667
OG0005271	0.007685	0.638564	1
OG0010186	0.011158	0.272833	0.933333
OG0004338	0.00485	0.453521	1
OG0002529	0.002646	0.148486	1
OG0003765	0.003959	0.188667	1
OG0006049	0.000595	0.022278	1
OG0010652	0.001488	2.13223	0.841667
OG0008964	0.000597	0.079521	1
OG0010283	0.012353	0.674921	0.916667
OG0002305	0.002278	0.064735	1
OG0012341	0.019854	0.511601	0.208333
OG0003460	0.003927	0.030057	1
OG0008430	0.003953	0.184202	0.991667
OG0008735	0.007497	0.196146	0.983333
OG0004376	0.001644	0.296981	1
OG0009050	0.000843	0.021956	1
OG0000371	None	None	0.991667
OG0003882	0.000294	0.04249	1
OG0009863	6.8e-05	None	0.975
OG0000289	0.11333	0.221717	0.883333
OG0012523	0	None	0.15
OG0004840	0.002973	0.042859	1
OG0009579	0.00667	0.03992	0.966667
OG0008252	0.010403	0.188725	1
OG0012495	0.001858	None	0.141667
OG0002662	0.000872	0.069777	1
OG0011137	None	None	0.525
OG0003107	0.006333	1.00373	1
OG0011384	0.006402	0.668148	0.758333
OG0000074	None	None	1
OG0001414	0.002469	0.216546	1
OG0007100	0.001627	0.070129	1
OG0002833	0.004214	0.715166	1
OG0009784	0.005235	0.097569	0.975
OG0007205	0.000345	0.952595	1
OG0011179	0.000498	0.341702	0.541667
OG0001711	0.000118	0.300538	1
OG0005413	0.002232	0.14723	1
OG0005909	0.001364	0.01594	1
OG0007467	0.000448	0.017874	1
OG0007885	0.05505	0.523661	1
OG0003598	0.000625	2.62088	1
OG0004514	0.004118	0.115539	1
OG0006560	0.0009	0.469481	1
OG0007933	0.003962	0.10209	1
OG0010030	0.002762	0.032962	0.958333
OG0005389	0.002496	0.314964	1
OG0001173	None	None	1
OG0001276	0.001657	0.880563	1
OG0011232	0.007839	6.20911	0.516667
OG0001238	None	None	0.991667
OG0006834	0.002434	0.1586	1
OG0006007	0.005222	0.225251	1
OG0007762	0.000639	None	1
OG0005174	0.007283	0.085582	1
OG0002985	0.005711	0.18902	1
OG0004073	0.006966	0.162055	1
OG0000616	None	None	0.991667
OG0010335	0.025934	0.385103	0.933333
OG0006665	0.003956	0.159754	1
OG0008157	0.004653	0.340307	1
OG0009355	0.000215	1.00731	1
OG0006498	0.000784	1.13093	1
OG0010519	0.000181	None	0.891667
OG0004611	None	None	0.975
OG0009632	0.003866	0.022985	0.966667
OG0000809	None	None	1
OG0002567	0.005321	0.086826	1
OG0007429	0.001305	0.066636	1
OG0001940	0.000674	None	1
OG0000644	0.007851	0.100718	1
OG0008767	0.002399	0.058017	0.983333
OG0002630	0.000267	None	1
OG0007899	0.000472	None	1
OG0012044	0.00272	0.278314	0.4
OG0008683	0.003141	0.182733	0.983333
OG0011956	0.022907	0.194563	0.408333
OG0003966	0.002475	0.016449	1
OG0006406	0.001534	0.264984	1
OG0005223	0.00732	0.168255	0.991667
OG0012269	0.007988	0.367781	0.258333
OG0006532	0.003917	0.244461	1
OG0001912	0.002407	0.078966	1
OG0011578	0.066634	0.407145	0.5
OG0004508	0.000718	0.489502	1
OG0009831	0.00071	None	0.983333
OG0006055	0.001086	0.354767	1
OG0008653	0.004584	0.750496	1
OG0003548	0.009575	0.19441	1
OG0006161	7.5e-05	0.736436	1
OG0001446	0.048323	0.738501	0.991667
OG0004968	0.00153	0.182768	1
OG0011918	0.003086	0.442022	0.45
OG0006828	0.003116	None	1
OG0005317	0.002005	0.021064	1
OG0010600	0.004277	1.03856	0.875
OG0002000	0.001393	None	1
OG0005997	0.00357	0.21319	1
OG0002357	0.003795	0.001856	1
OG0007730	0.001918	0.098922	1
OG0007257	0.001732	0.214201	1
OG0005090	0.000529	None	1
OG0008334	0.003243	0.119903	0.991667
OG0002483	0.001717	0.041089	1
OG0002319	None	None	1
OG0003432	0.000307	2.96833	1
OG0002999	0.001124	0.008278	1
OG0003155	0.002406	0.02996	1
OG0009481	0.001788	0.097415	0.983333
OG0000323	None	None	1
OG0001121	0.003787	0.074918	1
OG0007363	0.001942	0.482459	1
OG0008880	0.009888	0.177287	0.983333
OG0007219	0.002838	0.100538	1
OG0009136	0.004508	0.275402	1
OG0012094	0.019697	0.268131	0.341667
OG0010367	0.007082	0.01776	0.925
OG0011755	0.002614	0.417895	0.383333
OG0012313	0.019333	0.226936	0.241667
OG0009798	0.059134	0.18757	0.983333
OG0006866	0.001579	0.154953	1
OG0010329	0.013321	0.083252	0.925
OG0004115	0.002675	0.229436	1
OG0003928	0.006198	0.0506	1
OG0007583	0.000669	0.212745	1
OG0008729	0.005252	0.111633	0.983333
OG0009002	0.004602	0.281035	0.983333
OG0011165	0.00105	None	0.55
OG0010557	0.001003	0.067089	0.883333
OG0001826	0.00057	0.015098	1
OG0007604	0.003724	0.301356	1
OG0008200	0.001424	2.1668	1
OG0009451	0.000545	0.041959	1
OG0006781	0.003975	0.435792	1
OG0004292	0.002272	0.053647	1
OG0010587	0.007265	0.328259	0.883333
OG0011862	0	None	0.391667
OG0003681	0.008336	0.164062	1
OG0004812	0	None	1
OG0003202	0.00684	0.31607	1
OG0001408	0.00514	0.261906	1
OG0000513	None	None	1
OG0004546	0.001293	0.042718	1
OG0011785	0.01322	0.376208	0.55
OG0003852	0.005326	0.01694	1
OG0011402	0.005807	0.11125	0.533333
OG0004021	0.003903	0.029192	1
OG0009565	0.002463	0.02977	0.966667
OG0004472	0.004243	0.135631	1
OG0005744	0.001327	0.312097	1
OG0000259	None	None	0.533333
OG0005670	0.016945	0.068391	1
OG0001392	None	None	1
OG0002134	0.001199	0.033142	1
OG0002949	0.001135	0.475813	1
OG0004596	0.002342	0.207328	1
OG0008504	0.0014	0.08421	0.991667
OG0009748	0.012635	0.29649	0.983333
OG0006751	0.002652	0.307037	1
OG0007553	0.001452	4.35009	1
OG0000140	0.083486	0.081366	0.975
OG0001868	0.000492	None	1
OG0002453	0.001444	0.062129	1
OG0007662	0.004897	0.143013	1
OG0011804	0	None	0.35
OG0005527	0.000951	0.215237	1
OG0001342	0.003991	0.315718	1
OG0007985	0.000521	0.588424	1
OG0007807	0.001175	0.073395	1
OG0000217	None	None	1
OG0010734	0.001206	3.28524	0.825
OG0006460	0.002735	0.613188	1
OG0001840	0.00079	0.118934	1
OG0010253	0.004017	0.17284	0.95
OG0009905	0.003789	0.176261	0.966667
OG0000469	None	None	1
OG0001625	0.001539	0.216315	1
OG0009437	0.011115	0.281687	1
OG0003185	0.012508	0.082731	1
OG0004926	0.002485	0.121934	1
OG0000897	None	None	1
OG0011051	0.049294	0.065896	0.333333
OG0010937	0.002931	None	0.675
OG0005371	0.00118	0.525909	1
OG0000694	None	None	1
OG0006448	0.002978	0.103647	1
OG0003336	0.002599	0.055366	1
OG0002387	0.001659	0.026321	1
OG0004725	0.000587	1.4795	1
OG0005794	0.001402	0.085154	1
OG0008063	0.018215	0.760994	0.991667
OG0011306	0.00716	0.383929	0.508333
OG0005040	0.001652	0.0484	1
OG0008187	0.009058	0.412967	0.991667
OG0006278	0.004081	8.53256	1
OG0004242	0.002018	0.117457	1
OG0000770	None	None	1
OG0005359	0.002406	0.528757	1
OG0003378	None	None	0.983333
OG0010979	0.014108	0.051325	0.858333
OG0005873	8.1e-05	None	1
OG0003061	0.003109	0.274017	1
OG0007287	0.002948	0.385516	1
OG0012227	0.018135	0.284252	0.283333
OG0006952	0.000913	0.108488	1
OG0011348	0.009644	0.759835	0.475
OG0006085	0.0017	0.166751	1
OG0009385	0	None	1
OG0009706	0.007782	1.2834	0.983333
OG0008635	0.004202	0.024852	1
OG0010086	0.006901	0.080802	0.933333
OG0000973	0.000963	0.363114	1
OG0002263	0.002267	0.013714	1
OG0010104	0.002723	0.950712	0.975
OG0012170	0.000255	None	0.325
OG0006236	0.005453	0.086685	1
OG0001015	None	None	0.991667
OG0011536	0.145061	0.063418	0.341667
OG0002907	0.000943	0.00427	1
OG0002704	0.005234	0.406276	1
OG0003506	0.022894	0.150178	1
OG0007849	0.004409	0.282827	1
OG0009261	0.008723	0.103571	0.983333
OG0009178	0.005627	0.179626	0.991667
OG0004173	0.001767	0.009153	1
OG0008850	None	None	0.991667
OG0011079	0.015483	0.317976	0.558333
OG0011986	0.006536	1.15157	0.283333
OG0003651	0.006089	0.114394	1
OG0005569	0.007258	0.144018	1
OG0007034	0.002981	0.342445	1
OG0011661	None	None	0.466667
OG0001572	0.001184	0.020935	1
OG0010463	0.001825	1.53821	0.916667
OG0000427	0.042058	0.072184	0.983333
OG0001496	0.002014	0.508361	1
OG0006779	0.003478	0.304902	1
OG0007305	0.000576	None	1
OG0002152	0.001322	0.067147	1
OG0002885	0.002685	0.040105	1
OG0002686	0.000274	0.016901	1
OG0000126	0.138123	0.133857	1
OG0000716	None	None	1
OG0008562	0	None	0.991667
OG0001324	None	None	1
OG0006149	0.001117	0.184022	1
OG0010235	0.011838	0.553849	0.95
OG0006250	0.00136	0.046021	1
OG0002435	0.001926	0.042957	1
OG0001073	None	None	1
OG0005295	0.004353	None	1
OG0006364	0.003088	0.424741	1
OG0010752	0.002005	None	0.808333
OG0011649	None	None	0.583333
OG0004940	0.001659	0.119367	1
OG0002961	0.002075	0.311193	1
OG0012116	0	None	0.158333
OG0003484	0.001826	0.102465	1
OG0000915	None	None	1
OG0006107	0.000937	0.096916	1
OG0012471	0	None	0.166667
OG0005616	0.000761	None	1
OG0000168	None	None	1
OG0009207	0.003	1.11098	1
OG0000441	None	None	1
OG0008486	0.00395	0.008377	0.991667
OG0008005	9.3e-05	None	0.991667
OG0011284	0.001131	1.09066	0.508333
OG0012158	0.000542	None	0.341667
OG0006737	0.002741	0.737874	1
OG0009249	0.008515	0.344708	1
OG0001197	None	None	1
OG0003637	0.002765	0.06232	1
OG0005815	0.003464	0.112767	1
OG0011037	0.008046	0.467951	0.616667
OG0004677	0.002172	0.031864	1
OG0008352	0.003855	0.163337	1
OG0002205	0.001257	0.006471	1
OG0003679	0.005192	0.123628	1
OG0006584	0.001184	0.067603	1
OG0005026	0.001804	0.12327	1
OG0009760	0.026719	0.902028	0.983333
OG0012241	None	None	0.225
OG0001643	0.000796	0.153538	1
OG0011360	0.039871	0.321711	0.516667
OG0009479	0.004966	0.096567	0.983333
OG0005541	0.001852	0.185398	1
OG0007535	0.000639	1.43395	1
OG0004224	None	None	0.991667
OG0003007	0.001226	0.142637	1
OG0000758	None	None	1
OG0007166	0.002014	0.012514	1
OG0004097	0.001943	0.037964	1
OG0003834	0.00408	0.418093	1
OG0003560	None	None	1
OG0009684	0.007293	0.126874	0.991667
OG0005068	None	None	1
OG0004414	0.004676	0.352535	1
OG0009333	0.01697	0.313986	0.983333
OG0003049	0.001031	0.322342	1
OG0007861	0.001383	2.05186	1
OG0007786	0.00261	0.931856	1
OG0003350	0.006184	0.216635	1
OG0000395	None	None	1
OG0005658	0.002131	0.471013	1
OG0011607	None	None	0.3
OG0001514	0.002402	0.156625	1
OG0010405	0.146615	0.183793	0.925
OG0006934	0.001726	0.07866	1
OG0011550	0	None	0.375
OG0010951	0.000269	None	0.75
OG0009887	0.045974	0.212541	0.975
OG0002762	0.004322	0.144744	1
OG0010162	0.292114	0.03522	0.933333
OG0009963	0.000218	0.220571	0.975
OG0008878	0.018297	0.395106	1
OG0004743	0.000539	0.102659	1
OG0009150	None	None	0.933333
OG0008836	0.020247	0.197868	0.983333
OG0007052	0.003668	0.140859	1
OG0011103	0.00063	None	0.591667
OG0005921	0.00159	0.209721	1
OG0005245	0.000346	None	1
OG0008902	0.006536	0.1333	0.975
OG0007231	0.002063	0.123391	1
OG0007718	0.006566	0.038808	1
OG0001890	0.001843	1.39347	1
OG0010865	None	None	0.575
OG0008701	0.005904	0.09394	1
OG0000622	0.004628	0.216275	1
OG0004874	0.015057	0.186543	1
OG0008131	0.006645	0.12142	1
OG0002066	0.000713	None	1
OG0006554	0.00307	0.182246	1
OG0008228	0.005206	0.072294	0.991667
OG0009503	None	None	0.975
OG0004639	0.001561	0.151933	1
OG0004047	0.000156	0.044592	1
OG0012545	0.000442	None	0.141667
OG0011254	0.000713	0.694874	0.508333
OG0005722	0.000691	0.286832	1
OG0003380	0.001718	0.030661	1
OG0007082	0.001165	0.012482	1
OG0001974	0.001292	0.005671	1
OG0011580	0.017377	0.094096	0.683333
OG0010018	0.002933	10.089	0.983333
OG0002656	6.9e-05	0.903335	1
OG0009180	0.03258	0.322987	1
OG0007401	0.000415	None	1
OG0000012	None	None	1
OG0008456	0.006457	0.143359	1
OG0005112	0.005356	0.196163	1
OG0010782	0.010519	0.365802	0.95
OG0004310	0.002092	0.015179	1
OG0011464	0.000848	None	0.425
OG0004009	None	None	1
OG0005688	0.001997	1.75174	1
OG0001693	0.002045	0.24958	1
OG0003264	0.003583	0.186236	1
OG0012375	0	None	0.15
OG0004793	0.001717	0.158796	1
OG0001210	0.00206	0.057983	1
OG0003454	0.004054	0.016811	1
OG0008266	0.001862	0.051724	1
OG0010056	0.00753	0.334439	0.966667
OG0009654	0.001955	0.046645	0.991667
OG0002855	0.001488	0.006566	1
OG0001147	None	None	1
OG0010301	None	None	0.9
OG0012291	0.002095	None	0.258333
OG0007756	0.000884	0.221995	1
OG0012022	0.000859	0.084952	0.416667
OG0001777	0.001237	0.041387	1
OG0007955	0.009632	0.543939	1
OG0011930	0.006346	0.248909	0.466667
OG0005591	0.001006	0.021206	1
OG0008382	0.001177	0.08275	1
OG0010531	0.000147	None	0.891667
OG0008418	0.005186	0.133873	1
OG0009857	0.011033	0.173768	0.958333
OG0004990	0.003865	0.161645	1
OG0003703	0.005189	0.003358	1
OG0011699	0	None	0.233333
OG0002182	0.000129	1.68927	1
OG0005475	0.001562	0.0603	1
OG0001420	None	None	1
OG0006800	0.004888	0.591233	1
OG0000821	0.000616	0.531015	1
OG0009299	0.005961	0.499533	1
OG0006603	0.006914	0.199308	1
OG0002028	0.002582	0.578305	1
OG0003133	0.009613	0.228893	1
OG0001739	6.8e-05	0.308453	1
OG0001109	None	None	1
OG0006280	0.001393	0.011237	1
OG0007128	0.001153	0.147132	1
OG0000788	0.014804	0.222872	1
OG0002331	0.001269	0.024798	1
OG0000575	None	None	1
OG0000345	None	None	1
OG0000491	None	None	1
OG0002618	0.004122	0.066253	1
OG0011733	0.001944	0.231381	0.575
OG0006199	0.00116	None	1
OG0010666	0.00428	0.711404	0.866667
OG0002501	0.000553	0.006276	1
OG0010981	None	None	0.633333
OG0003099	0.001495	0.099999	1
OG0012188	0	None	0.266667
OG0003784	0.006682	0.194029	1
OG0005195	0.001699	0.225957	1
OG0009064	0.011735	0.087651	1
OG0000741	0.00145	0.051682	1
OG0000416	None	None	1
OG0004917	0.002501	0.417901	1
OG0007562	0.000706	1.02839	1
OG0009107	0.003277	0.043009	0.983333
OG0006760	0.003857	0.080813	1
OG0010135	0.015504	0.315719	0.966667
OG0000226	None	None	1
OG0003307	0.005883	0.014584	1
OG0000095	None	None	0.991667
OG0005326	0.001952	0.232558	1
OG0009934	0.005138	3.38721	0.983333
OG0008305	0.004683	0.156027	0.991667
OG0011060	0.008128	0.290115	0.925
OG0001614	0.000431	None	1
OG0011650	0.012084	0.229609	0.608333
OG0004124	0.002894	0.499506	1
OG0005842	0.001493	0.099656	1
OG0008662	0.001445	0.031175	0.991667
OG0007486	0.001135	0.13871	1
OG0010628	None	None	0.691667
OG0006963	0.007814	0.203002	1
OG0012141	0.031784	0.479001	0.35
OG0012216	0.006803	0.438525	0.233333
OG0004443	0.004061	0.051943	1
OG0012258	0.006523	0.650097	0.233333
OG0005558	0.001135	0.085982	1
OG0006437	0.003373	0.00302	1
OG0009737	0.012402	0.122609	0.975
OG0008535	0.001224	0.077938	0.991667
OG0005368	0.003552	0.321692	1
OG0011337	0.000802	0.497753	0.475
OG0001859	7.6e-05	0.593407	1
OG0009819	0.000687	0.032882	0.991667
OG0004959	0.000696	0.014147	1
OG0002735	0.005048	0.025129	1
OG0003900	0.001236	0.09315	1
OG0001817	0.000783	0.044178	1
OG0004520	0.06122	0.090175	1
OG0009460	0.03768	0.091816	0.991667
OG0007635	0.002269	0.698102	1
OG0011549	0.001129	0.843937	0.525
OG0002586	0.002196	0.02925	1
OG0008861	0.000444	0.105556	1
OG0001024	None	None	1
OG0006150	0.000631	0.031755	1
OG0003863	0.00474	0.087477	1
OG0011853	0.003813	None	0.508333
OG0007836	0.002034	0.154382	1
OG0001373	0.004573	1.26107	0.991667
OG0003537	0.002065	0.831792	1
OG0009779	0.011682	0.126335	0.95
OG0001297	0.003061	0.074109	1
OG0002462	0.000435	0.013332	1
OG0009584	None	None	0.566667
OG0006249	0.000828	0.123787	1
OG0010948	0.004118	0.035245	0.708333
OG0011507	0.175153	0.130345	0.45
OG0006033	0.000612	0.308368	1
OG0012426	None	None	0.166667
OG0006684	0.001986	0.36786	1
OG0005071	0.003006	0.514082	1
OG0010262	0.002956	0.45176	0.941667
OG0008985	0.001862	0.386557	1
OG0001543	0.001813	0.528215	1
OG0003987	0.010541	0.206632	1
OG0010452	0.002839	0.303195	0.908333
OG0003050	0.000996	0.109664	1
OG0002105	0.003261	0.113586	1
OG0002978	0.00202	0.024749	1
OG0004397	0.008512	0.196916	1
OG0008786	0.020944	0.026936	0.958333
OG0005641	0.001626	0.973333	1
OG0003579	0.003075	0.164233	1
OG0010705	0.002069	None	0.825
OG0000268	None	None	1
OG0009149	None	None	0.908333
OG0007352	0.000641	None	1
OG0002252	0.004291	0.054954	1
OG0006479	0.002398	0.071381	1
OG0003660	0.003955	0.346571	1
OG0009843	0.002556	None	0.991667
OG0007473	0.000614	0.224118	1
OG0005778	0.000996	0.264924	1
OG0002869	0.00722	0.074374	1
OG0008272	0.003897	0.188662	0.991667
OG0004860	0.003046	0.15021	1
OG0005449	0.001752	1.12673	1
OG0011741	0.001961	0.262226	0.541667
OG0001153	None	None	1
OG0005736	0.000656	0.140406	1
OG0008697	6.9e-05	None	1
OG0003216	0.005839	0.052207	1
OG0004362	0.00325	0.162007	1
OG0008715	0.005009	0.413387	0.983333
OG0005585	0.000621	0.471516	1
OG0010315	0	None	0.933333
OG0002014	0.000783	0.424922	1
OG0003896	0.001448	0.217549	1
OG0006316	0.010053	0.011957	0.991667
OG0006671	0.000729	0.180798	1
OG0009559	0.006419	0.148051	1
OG0003258	0.00326	0.463516	1
OG0012579	0.000734	None	0.133333
OG0007969	0.004872	0.033454	0.991667
OG0008424	0.002323	0.320079	0.991667
OG0011117	0.245575	0.17507	0.525
OG0011470	0.01263	0.348028	0.75
OG0003914	0.001546	0.699837	1
OG0007114	0.001279	0.105007	1
OG0008143	0.005655	0.059543	0.991667
OG0007096	0.000876	0.682483	1
OG0004534	0.002151	0.057555	1
OG0000060	None	None	0.991667
OG0004787	0.005834	0.31261	1
OG0000678	None	None	0.991667
OG0010297	None	None	0.883333
OG0009495	0.009918	0.184213	0.991667
OG0010543	0.002493	0.936964	0.883333
OG0007927	0.006719	0.106694	1
OG0001960	0.005785	0.265735	1
OG0005407	0.001527	0.072017	1
OG0000853	None	None	1
OG0008970	0.007539	0.894591	1
OG0009341	0.002636	None	1
OG0006540	0.017089	0.56916	1
OG0000507	None	None	1
OG0005251	0.007317	0.094997	1
OG0009626	0.000256	None	1
OG0006294	0.003212	0.161671	1
OG0010817	0.000393	None	0.808333
OG0003169	0.00361	0.06563	1
OG0011924	0.050878	0.499019	0.466667
OG0003127	0.004925	0.241575	1
OG0007225	0.000353	0.026587	1
OG0003440	0.001608	0.136868	1
OG0011268	0.000137	None	0.508333
OG0006027	0.001952	0.143317	1
OG0004605	0.017588	0.031101	1
OG0010995	0.009629	0.267914	0.908333
OG0011095	0	None	0.591667
OG0006358	0.003219	0.110576	1
OG0009517	0.007972	0.279618	0.983333
OG0005953	0.001156	0.043138	1
OG0002196	0.001935	0.493647	1
OG0002827	0.001505	0.230846	1
OG0010024	0.008075	0.287966	0.941667
OG0003394	0.006011	0.033777	1
OG0000485	None	None	1
OG0009668	0.004392	0.036506	0.991667
OG0000351	None	None	1
OG0001434	None	None	1
OG0006814	0.001544	None	1
OG0006069	0.001931	0.089337	1
OG0000549	0.103608	0.418801	0.883333
OG0012050	0.038141	0.481724	0.383333
OG0009070	0.00939	0.189476	0.975
OG0001687	0.001616	0.113623	1
OG0011159	0.003318	0.36705	0.55
OG0001705	0.000715	0.121742	1
OG0006996	0.00227	0.16506	1
OG0005160	0.005547	0.247461	1
OG0004053	0.0011	0.161287	1
OG0007742	0.001851	0.020126	1
OG0002642	0.001333	0.052425	1
OG0006887	0.000931	0.24915	1
OG0005422	0.001826	0.108907	1
OG0006333	0.001619	0.071726	1
OG0004714	0.000981	0.070715	1
OG0007902	0.001137	0.295376	0.991667
OG0002518	0.002999	0.039803	1
OG0012288	0.00018	None	0.266667
OG0000876	None	None	1
OG0005938	0.001054	0.631936	1
OG0006654	0.000457	0.1331	1
OG0012468	0.036491	1.02337	0.166667
OG0000675	None	None	1
OG0004989	0.004645	0.240373	1
OG0001593	0.001808	1.29448	1
OG0006207	0.002259	0.227401	1
OG0008718	0.004454	0.202918	0.983333
OG0003349	0.002331	0.236475	1
OG0008128	0.023727	0.119042	0.991667
OG0011764	0.006596	0.006107	0.541667
OG0010631	0.014765	2.92261	0.858333
OG0009800	0.021056	1.108	0.991667
OG0001720	0.000758	0.015464	1
OG0001209	0.001077	0.006198	1
OG0010001	0.001536	None	0.991667
OG0005691	0.001696	2.16968	1
OG0005976	0.001541	0.063916	1
OG0001889	0.000762	0.052852	1
OG0004539	0.003525	0.036067	1
OG0011184	0.003832	0.850274	0.541667
OG0010528	0.005721	0.022698	0.9
OG0011379	0	None	0.466667
OG0012512	0	None	0.166667
OG0008401	0.005197	0.323463	0.991667
OG0010906	0.053296	0.661072	0.8
OG0000838	0.010126	0.159958	1
OG0010832	0.001169	7.19023	0.75
OG0003233	0.004993	0.024819	1
OG0000942	0.000621	0.107555	1
OG0003919	0.003587	0.06822	1
OG0002936	0.003669	0.161369	1
OG0007878	0.007031	0.046224	0.991667
OG0008052	0.002703	0.229393	0.991667
OG0010386	0.031726	0.574588	0.9
OG0009250	0.015011	2.19548	1
OG0009364	0.01076	0.98671	0.991667
OG0007228	0.000973	0.26608	1
OG0001247	0.000863	0.078585	1
OG0002282	0.003903	0.2427	1
OG0008166	0.007108	0.397654	0.991667
OG0010566	0.019871	0.764534	0.9
OG0009199	0.012616	0.44944	0.991667
OG0002031	0.006142	0.738939	1
OG0011203	None	None	0.633333
OG0002802	8.7e-05	0.35292	1
OG0006180	0.000712	0.089417	1
OG0004347	0.002819	0.051872	1
OG0003399	0.005302	0.009945	1
OG0005516	0.000395	0.238886	1
OG0004273	0.005902	0.387959	1
OG0011599	0.006184	0.140091	0.658333
OG0011883	0.099647	0.117647	0.416667
OG0007382	0.000516	0.007601	1
OG0004493	0.001733	0.065791	1
OG0004620	0.006972	0.051484	1
OG0000522	None	None	1
OG0002366	0.006176	0.107799	1
OG0009603	0.000662	None	0.991667
OG0000791	None	None	1
OG0004309	0.003843	0.015948	1
OG0007005	0.003508	0.102226	1
OG0006857	0.000433	0.052612	1
OG0008955	0.00496	3.72986	1
OG0003754	0.001934	0.06397	1
OG0011433	None	None	0.458333
OG0000992	0.000997	1.38511	1
OG0003164	0.004802	0.136542	1
OG0001477	0.000299	0.031617	1
OG0003080	0.00098	0.159294	1
OG0012075	0	None	0.391667
OG0002556	0.003226	0.02723	1
OG0007418	0.002389	0.162403	1
OG0005145	0.003071	0.128405	1
OG0012322	0.000268	None	0.25
OG0007131	0.002792	0.084096	1
OG0007456	0.00159	0.218709	1
OG0000458	None	None	0.991667
OG0001746	0.001703	0.040911	1
OG0006355	0.006061	0.259013	1
OG0006064	0.000792	0.072557	1
OG0007964	0.005764	0.080002	0.991667
OG0005775	0.003305	0.134607	1
OG0008467	0.006204	0.076131	0.991667
OG0000290	None	None	1
OG0009280	0.041824	0.392737	1
OG0010854	0.000714	None	0.758333
OG0010482	0.006208	0.557701	0.925
OG0001923	0.001243	0.410744	1
OG0002057	0.004105	0.056619	1
OG0003581	0.005604	0.328385	1
OG0011702	0.10774	0.186214	0.4
OG0005892	0.001355	0.128571	1
OG0003255	0.000689	1.0819	1
OG0001439	None	None	1
OG0009982	0.031827	0.267771	0.991667
OG0005444	0.000238	0.358005	1
OG0007157	0.002322	0.027752	1
OG0010029	0.013538	1.84229	0.958333
OG0011929	None	None	0.433333
OG0008933	0.004725	0.421169	0.983333
OG0007683	0.002841	0.039437	1
OG0001092	0.006871	0.175798	1
OG0007430	0.003092	0.523535	1
OG0007266	0.000159	0.016235	1
OG0004192	0.008925	0.08378	1
OG0001110	None	None	1
OG0000544	None	None	1
OG0010998	0.000519	0.493228	0.65
OG0004321	0.002217	0.012111	1
OG0010500	0.001665	5.44561	0.891667
OG0006299	0.004533	0.313216	1
OG0003957	0.000621	0.197624	1
OG0008429	0.002178	0.098653	0.991667
OG0008100	0.014299	0.147688	1
OG0005123	0.000717	0.070019	1
OG0009498	0.000472	0.865126	1
OG0012574	0.000386	None	0.125
OG0012191	0.002516	0.172591	0.25
OG0006503	0.004797	0.149393	1
OG0002019	0.002436	0.272895	1
OG0005588	0.001438	0.40191	1
OG0008082	0.006445	0.729352	1
OG0000810	None	None	1
OG0004010	0.00382	0.06796	1
OG0004577	0.006716	0.000589	1
OG0005390	0.001351	0.288685	1
OG0002864	0.003169	0.111611	1
[truncated: 7,825 more rows]
