# Supplementary material for: Adaptive evolution in virulence effectors of the rice blast fungus Pyricularia oryzae
Source: PLoS Pathog. 2023 Sep 11;19(9):e1011294. doi: 10.1371/journal.ppat.1011294 (PMC10513199; doi:10.1371/journal.ppat.1011294)
Supplement: S3 Data — (TXT) [file ppat.1011294.s022.txt]

index	MAX	domain	feature	accessibility	polymorphic	position	amino acids	SH
0	OG0012269	1	C	69	0	1	P
1	OG0012269	1	E	2	0	2	C
2	OG0012269	1	E	2	1	3	C,R
3	OG0012269	1	E	2	0	4	I
4	OG0012269	1	E	2	0	5	Y
5	OG0012269	1	E	2	0	6	I
6	OG0012269	1	T	35	0	7	D
7	OG0012269	1	T	69	0	8	G
8	OG0012269	1	T	69	0	9	P
9	OG0012269	2	T	69	0	10	F
10	OG0012269	2	C	35	0	11	N
11	OG0012269	2	C	35	0	12	T
12	OG0012269	2	E	2	0	13	K
13	OG0012269	2	E	69	0	14	Y
14	OG0012269	2	E	2	0	15	G
15	OG0012269	2	E	35	0	16	I
16	OG0012269	2	E	2	0	17	Y
17	OG0012269	2	T	35	0	18	P
18	OG0012269	2	T	35	0	19	S
19	OG0012269	2	T	69	0	20	Y
20	OG0012269	3	T	2	0	21	G
21	OG0012269	3	C	35	1	22	H,L
22	OG0012269	3	E	2	0	23	A
23	OG0012269	3	E	69	0	24	E
24	OG0012269	3	E	2	0	25	T
25	OG0012269	3	C	69	0	26	S
26	OG0012269	3	C	2	0	27	P
27	OG0012269	3	C	69	0	28	G
28	OG0012269	3	T	35	0	29	G
29	OG0012269	3	T	69	0	30	S
30	OG0012269	3	T	69	0	31	V
31	OG0012269	4	T	69	0	32	V
32	OG0012269	4	T	69	0	33	I
33	OG0012269	4	T	2	0	34	E
34	OG0012269	4	C	2	0	35	Q
35	OG0012269	4	E	2	0	36	F
36	OG0012269	4	E	35	0	37	R
37	OG0012269	4	E	2	0	38	C
38	OG0012269	4	E	2	0	39	T
39	OG0012269	4	E	2	0	40	V
40	OG0012269	4	T	35	0	41	D
41	OG0012269	4	T	35	0	42	A
42	OG0012269	5	T	69	0	43	T
43	OG0012269	5	T	2	0	44	C
44	OG0012269	5	C	35	0	45	T
45	OG0012269	5	C	35	0	46	R
46	OG0012269	5	E	35	0	47	P
47	OG0012269	5	E	35	0	48	T
48	OG0012269	5	E	35	1	49	C,Y
49	OG0012269	5	T	2	0	50	N
50	OG0012269	5	T	69	0	51	I
51	OG0012269	5	T	35	0	52	P
52	OG0012269	5	T	69	0	53	S
53	OG0012269	5	T	2	0	54	N
54	OG0012269	6	C	69	0	55	F
55	OG0012269	6	C	69	0	56	M
56	OG0012269	6	T	35	0	57	V
57	OG0012269	6	T	69	0	58	S
58	OG0012269	6	T	69	0	59	G
59	OG0012269	6	T	2	0	60	M
60	OG0012269	6	C	2	0	61	D
61	OG0012269	6	E	35	0	62	L
62	OG0012269	6	E	35	0	63	S
63	OG0012269	6	E	35	0	64	Q
64	OG0012269	6	C	69	1	65	C,R
65	OG0012269	6	C	35	0	66	G
66	OG0012269	6	C	69	0	67	L
67	OG0012269	6	C	35	0	68	S
68	OG0009404	1	C	69	0	1	V
69	OG0009404	1	C	69	0	2	P
70	OG0009404	1	E	2	0	3	G
71	OG0009404	1	E	2	0	4	C
72	OG0009404	1	E	2	1	5	L,S
73	OG0009404	1	E	2	0	6	V
74	OG0009404	1	E	2	0	7	K
75	OG0009404	1	E	2	1	8	P,L
76	OG0009404	1	E	2	0	9	Y
77	OG0009404	1	T	35	0	10	R
78	OG0009404	1	T	35	0	11	P
79	OG0009404	1	T	69	0	12	P
80	OG0009404	1	T	69	0	13	K
81	OG0009404	2	C	69	0	14	Y
82	OG0009404	2	C	69	0	15	I
83	OG0009404	2	C	2	0	16	G
84	OG0009404	2	E	2	0	17	C
85	OG0009404	2	E	2	0	18	F
86	OG0009404	2	E	2	0	19	D
87	OG0009404	2	E	69	0	20	R
88	OG0009404	2	E	35	1	21	P,S
89	OG0009404	2	E	35	0	22	I
90	OG0009404	2	E	2	0	23	L
91	OG0009404	2	E	35	0	24	V
92	OG0009404	2	T	69	1	26	A,T
93	OG0009404	3	T	69	0	27	K
94	OG0009404	3	C	35	0	28	C
95	OG0009404	3	E	35	0	29	I
96	OG0009404	3	E	69	0	30	P
97	OG0009404	3	E	2	0	31	V
98	OG0009404	3	E	69	0	32	Q
99	OG0009404	3	T	2	0	33	T
100	OG0009404	3	T	69	0	34	T
101	OG0009404	3	T	69	0	35	W
102	OG0009404	3	T	69	0	36	K
103	OG0009404	4	T	69	0	37	I
104	OG0009404	4	T	69	0	38	K
105	OG0009404	4	E	35	0	39	G
106	OG0009404	4	E	2	1	40	Y,H
107	OG0009404	4	E	35	0	41	D
108	OG0009404	4	E	2	0	42	I
109	OG0009404	4	E	2	0	43	S
110	OG0009404	4	E	2	0	44	V
111	OG0009404	4	E	69	0	45	W
112	OG0009404	4	T	69	0	46	N
113	OG0009404	5	T	69	0	47	G
114	OG0009404	5	T	2	0	48	C
115	OG0009404	5	E	35	0	49	S
116	OG0009404	5	E	35	0	50	T
117	OG0009404	5	E	35	0	51	V
118	OG0009404	5	C	2	0	52	K
119	OG0009404	5	C	69	0	53	G
120	OG0009404	5	C	69	0	54	I
121	OG0009404	5	C	69	0	55	N
122	OG0009404	5	C	2	0	56	L
123	OG0009404	6	T	35	0	57	P
124	OG0009404	6	T	69	0	58	K
125	OG0009404	6	T	35	0	59	G
126	OG0009404	6	T	2	1	60	C,W
127	OG0009404	6	E	35	0	61	F
128	OG0009404	6	E	2	0	62	V
129	OG0009404	6	E	35	0	63	K
130	OG0009404	6	E	35	0	64	G
131	OG0009404	6	E	35	0	65	E
132	OG0009404	6	E	69	0	66	S
133	OG0009404	6	E	35	0	67	A
134	OG0009404	6	C	69	0	68	Q
135	OG0000093_1	1	C	69	0	1	A
136	OG0000093_1	1	C	35	0	2	V
137	OG0000093_1	1	C	35	0	3	F
138	OG0000093_1	1	E	2	0	4	T
139	OG0000093_1	1	E	2	0	5	S
140	OG0000093_1	1	E	2	0	6	T
141	OG0000093_1	1	E	35	0	7	S
142	OG0000093_1	1	E	2	0	8	P
143	OG0000093_1	1	E	35	0	9	R
144	OG0000093_1	1	E	35	0	10	K
145	OG0000093_1	1	T	69	0	11	K
146	OG0000093_1	1	T	69	0	12	A
147	OG0000093_1	2	E	69	0	13	D
148	OG0000093_1	2	E	69	0	14	A
149	OG0000093_1	2	E	35	0	15	G
150	OG0000093_1	2	E	35	0	16	Y
151	OG0000093_1	2	E	35	0	17	L
152	OG0000093_1	2	E	69	0	18	R
153	OG0000093_1	2	E	35	0	19	F
154	OG0000093_1	2	E	2	0	20	Q
155	OG0000093_1	2	T	35	0	21	P
156	OG0000093_1	2	T	2	0	22	S
157	OG0000093_1	2	T	69	0	23	I
158	OG0000093_1	3	E	2	0	24	D
159	OG0000093_1	3	E	69	0	25	F
160	OG0000093_1	3	E	35	0	26	A
161	OG0000093_1	3	E	69	0	27	A
162	OG0000093_1	3	E	2	0	28	D
163	OG0000093_1	4	T	69	0	29	G
164	OG0000093_1	4	E	69	0	30	C
165	OG0000093_1	4	E	2	0	31	Y
166	OG0000093_1	5	T	35	0	32	N
167	OG0000093_1	5	T	2	0	33	R
168	OG0000093_1	5	T	69	0	34	P
169	OG0000093_1	5	T	35	0	35	A
170	OG0000093_1	5	E	2	0	36	V
171	OG0000093_1	5	E	69	0	37	D
172	OG0000093_1	5	C	2	0	38	K
173	OG0000093_1	6	T	69	0	39	N
174	OG0000093_1	6	T	35	0	40	G
175	OG0000093_1	6	T	69	0	41	S
176	OG0000093_1	6	E	2	0	42	V
177	OG0000093_1	6	E	2	1	43	S,G
178	OG0000093_1	6	E	2	0	44	A
179	OG0000093_1	6	E	69	0	45	G
180	OG0000093_1	6	E	2	0	46	L
181	OG0000093_1	6	E	69	0	47	P
182	OG0000093_1	6	E	35	0	48	F
183	OG0000093_1	6	C	69	0	49	A
184	OG0000093_1	6	C	69	0	50	A
185	OG0009028	1	C	69	1	1	A,G
186	OG0009028	1	C	35	0	2	F
187	OG0009028	1	C	2	0	3	D
188	OG0009028	1	E	2	0	4	C
189	OG0009028	1	E	2	0	5	T
190	OG0009028	1	E	2	0	6	I
191	OG0009028	1	E	35	0	7	E
192	OG0009028	1	E	2	0	8	R
193	OG0009028	1	E	35	0	9	R
194	OG0009028	1	T	2	0	10	L
195	OG0009028	1	T	69	0	11	G
196	OG0009028	1	T	35	0	12	T
197	OG0009028	1	T	2	0	13	Q
198	OG0009028	1	T	69	0	14	T
199	OG0009028	1	T	35	0	15	K
200	OG0009028	2	T	35	0	16	A
201	OG0009028	2	C	69	0	17	R
202	OG0009028	2	C	35	1	18	A,G
203	OG0009028	2	C	35	0	19	R
204	OG0009028	2	E	35	0	20	T
205	OG0009028	2	E	69	0	21	S
206	OG0009028	2	E	2	0	22	A
207	OG0009028	2	E	69	0	23	K
208	OG0009028	2	E	2	0	24	A
209	OG0009028	2	C	35	0	25	M
210	OG0009028	2	C	2	0	26	P
211	OG0009028	2	C	35	0	27	E
212	OG0009028	2	C	35	0	28	M
213	OG0009028	2	C	35	0	29	I
214	OG0009028	2	T	2	0	30	P
215	OG0009028	2	T	35	0	31	A
216	OG0009028	3	T	69	0	32	E
217	OG0009028	3	T	69	1	33	P,S
218	OG0009028	3	T	2	0	34	G
219	OG0009028	3	E	35	0	35	K
220	OG0009028	3	E	35	1	36	Y,H
221	OG0009028	3	E	2	0	37	T
222	OG0009028	3	E	35	0	38	V
223	OG0009028	3	E	2	0	39	I
224	OG0009028	3	T	69	0	40	A
225	OG0009028	3	T	69	0	41	G
226	OG0009028	4	E	2	0	42	T
227	OG0009028	4	E	69	0	43	R
228	OG0009028	4	E	2	0	44	V
229	OG0009028	4	E	35	0	45	W
230	OG0009028	4	E	2	0	46	V
231	OG0009028	4	E	35	0	47	Y
232	OG0009028	4	T	2	0	48	G
233	OG0009028	5	T	69	0	49	D
234	OG0009028	5	T	2	0	50	C
235	OG0009028	5	E	35	0	51	R
236	OG0009028	5	E	2	0	52	T
237	OG0009028	5	E	35	0	53	Y
238	OG0009028	5	T	35	0	54	P
239	OG0009028	5	T	35	0	55	T
240	OG0009028	5	T	2	0	57	L
241	OG0009028	6	T	69	1	58	P,S
242	OG0009028	6	T	35	0	59	D
243	OG0009028	6	T	2	0	60	G
244	OG0009028	6	C	2	0	61	S
245	OG0009028	6	E	2	0	62	T
246	OG0009028	6	E	2	0	63	I
247	OG0009028	6	E	2	0	64	S
248	OG0009028	6	E	2	0	65	G
249	OG0009028	6	E	69	0	66	R
250	OG0009028	6	E	69	1	67	R,A,P
251	OG0009028	6	C	69	0	68	F
252	OG0009028	6	C	69	0	69	Q
253	OG0009028	6	C	69	0	70	A
254	OG0000167_2	1	C	69	0	1	A
255	OG0000167_2	1	C	2	0	2	L
256	OG0000167_2	1	E	35	0	3	T
257	OG0000167_2	1	E	2	0	4	C
258	OG0000167_2	1	E	2	0	5	N
259	OG0000167_2	1	E	2	0	6	L
260	OG0000167_2	1	E	2	0	7	S
261	OG0000167_2	1	E	2	0	8	I
262	OG0000167_2	1	E	35	0	9	N
263	OG0000167_2	1	E	35	0	10	K
264	OG0000167_2	1	T	69	0	11	D
265	OG0000167_2	1	T	69	0	12	G
266	OG0000167_2	2	E	69	0	13	K
267	OG0000167_2	2	E	35	0	14	Y
268	OG0000167_2	2	E	35	0	15	F
269	OG0000167_2	2	E	2	0	16	K
270	OG0000167_2	2	E	35	0	17	Q
271	OG0000167_2	2	E	2	1	18	E,Q
272	OG0000167_2	2	E	35	0	19	Q
273	OG0000167_2	2	E	35	0	20	A
274	OG0000167_2	2	E	35	0	21	I
275	OG0000167_2	2	T	2	0	22	A
276	OG0000167_2	2	T	2	0	23	G
277	OG0000167_2	3	E	35	0	24	R
278	OG0000167_2	3	E	35	0	25	E
279	OG0000167_2	3	E	2	0	26	V
280	OG0000167_2	3	E	35	0	27	K
281	OG0000167_2	3	E	2	0	28	F
282	OG0000167_2	3	E	2	0	29	K
283	OG0000167_2	3	E	2	1	30	N,D
284	OG0000167_2	3	E	35	0	31	R
285	OG0000167_2	3	T	35	0	32	D
286	OG0000167_2	3	T	69	0	33	G
287	OG0000167_2	4	C	69	0	34	N
288	OG0000167_2	4	E	69	0	35	V
289	OG0000167_2	4	E	69	0	36	V
290	OG0000167_2	4	E	35	0	37	G
291	OG0000167_2	4	E	2	0	38	I
292	OG0000167_2	4	E	2	0	39	C
293	OG0000167_2	4	E	35	0	40	K
294	OG0000167_2	4	E	2	0	41	T
295	OG0000167_2	4	E	35	0	42	T
296	OG0000167_2	4	E	2	0	43	T
297	OG0000167_2	4	T	35	0	44	T
298	OG0000167_2	5	T	35	0	45	Y
299	OG0000167_2	5	T	35	1	46	N,D
300	OG0000167_2	5	C	2	0	47	C
301	OG0000167_2	5	C	35	0	48	R
302	OG0000167_2	5	C	69	0	49	R
303	OG0000167_2	5	E	2	0	50	V
304	OG0000167_2	5	E	35	0	51	T
305	OG0000167_2	5	E	2	0	52	C
306	OG0000167_2	5	E	35	0	53	K
307	OG0000167_2	5	T	69	0	54	D
308	OG0000167_2	5	T	35	0	55	L
309	OG0000167_2	6	T	69	0	57	P
310	OG0000167_2	6	T	69	0	58	G
311	OG0000167_2	6	E	35	0	60	S
312	OG0000167_2	6	E	2	0	61	E
313	OG0000167_2	6	E	35	0	62	G
314	OG0000167_2	6	E	35	0	63	E
315	OG0000167_2	6	E	2	0	64	A
316	OG0000167_2	6	E	35	0	65	W
317	OG0000167_2	6	C	69	0	66	D
318	OG0000167_2	6	C	35	0	67	V
319	OG0000167_2	6	C	69	0	68	K
320	OG0010057_1	1	C	69	0	1	M
321	OG0010057_1	1	E	2	0	2	C
322	OG0010057_1	1	E	2	0	3	I
323	OG0010057_1	1	E	2	0	4	L
324	OG0010057_1	1	E	2	0	5	A
325	OG0010057_1	1	E	2	0	6	L
326	OG0010057_1	1	E	2	0	7	A
327	OG0010057_1	1	E	2	0	8	E
328	OG0010057_1	1	T	69	0	9	K
329	OG0010057_1	1	T	69	0	10	N
330	OG0010057_1	2	E	35	0	11	Q
331	OG0010057_1	2	E	69	0	12	N
332	OG0010057_1	2	E	35	0	13	P
333	OG0010057_1	2	E	2	0	14	E
334	OG0010057_1	2	E	2	0	15	K
335	OG0010057_1	2	E	69	0	16	P
336	OG0010057_1	2	E	2	0	17	S
337	OG0010057_1	2	E	35	0	18	F
338	OG0010057_1	2	E	2	0	19	L
339	OG0010057_1	2	T	69	0	20	E
340	OG0010057_1	2	T	69	0	21	D
341	OG0010057_1	3	T	35	0	22	T
342	OG0010057_1	3	E	35	0	23	F
343	OG0010057_1	3	E	69	0	24	Q
344	OG0010057_1	3	E	35	0	25	E
345	OG0010057_1	3	E	2	0	26	I
346	OG0010057_1	3	C	69	0	27	E
347	OG0010057_1	3	T	35	0	28	A
348	OG0010057_1	3	T	2	0	29	P
349	OG0010057_1	3	T	35	0	30	A
350	OG0010057_1	3	T	35	0	31	A
351	OG0010057_1	3	T	69	0	32	A
352	OG0010057_1	3	T	69	0	33	M
353	OG0010057_1	3	C	2	0	34	L
354	OG0010057_1	4	C	35	0	35	S
355	OG0010057_1	4	C	69	0	36	Y
356	OG0010057_1	4	C	35	0	37	G
357	OG0010057_1	4	C	69	0	38	G
358	OG0010057_1	4	C	35	0	39	H
359	OG0010057_1	4	C	35	0	40	E
360	OG0010057_1	4	E	2	0	41	I
361	OG0010057_1	4	E	2	0	42	H
362	OG0010057_1	4	E	2	0	43	F
363	OG0010057_1	4	E	2	0	44	E
364	OG0010057_1	4	E	2	0	45	L
365	OG0010057_1	4	T	35	0	46	D
366	OG0010057_1	4	T	69	0	47	K
367	OG0010057_1	5	T	69	0	48	N
368	OG0010057_1	5	T	2	0	49	C
369	OG0010057_1	5	C	69	0	50	W
370	OG0010057_1	5	E	2	0	51	P
371	OG0010057_1	5	E	35	0	52	R
372	OG0010057_1	5	E	2	0	53	L
373	OG0010057_1	5	T	35	0	54	R
374	OG0010057_1	5	T	69	0	55	H
375	OG0010057_1	5	T	69	0	56	G
376	OG0010057_1	5	T	35	0	57	S
377	OG0010057_1	5	C	69	0	58	A
378	OG0010057_1	6	C	35	0	59	V
379	OG0010057_1	6	T	2	0	60	P
380	OG0010057_1	6	T	69	1	61	P,S
381	OG0010057_1	6	T	35	0	62	G
382	OG0010057_1	6	T	2	0	63	Y
383	OG0010057_1	6	E	35	0	64	S
384	OG0010057_1	6	E	35	0	65	A
385	OG0010057_1	6	E	35	0	66	H
386	OG0010057_1	6	E	35	1	67	V,I
387	OG0010057_1	6	C	69	0	68	Y
388	OG0010057_1	6	C	69	0	69	S
389	OG0010057_1	6	C	69	1	70	E,D
390	OG0010057_1	6	C	69	0	71	G
391	OG0009563	1	C	69	0	1	P
392	OG0009563	1	C	69	1	2	T,I
393	OG0009563	1	C	2	1	3	L,S
394	OG0009563	1	E	2	0	4	C
395	OG0009563	1	E	35	0	5	K
396	OG0009563	1	E	2	0	6	L
397	OG0009563	1	E	2	0	7	A
398	OG0009563	1	E	2	0	8	L
399	OG0009563	1	E	2	0	9	T
400	OG0009563	1	T	2	0	10	N
401	OG0009563	1	T	35	0	11	G
402	OG0009563	1	T	69	0	12	N
403	OG0009563	2	T	69	0	13	K
404	OG0009563	2	T	69	0	14	R
405	OG0009563	2	E	69	0	15	E
406	OG0009563	2	E	2	0	16	V
407	OG0009563	2	E	2	0	17	D
408	OG0009563	2	E	2	0	18	A
409	OG0009563	2	E	35	1	19	M,K
410	OG0009563	2	E	35	0	20	L
411	OG0009563	2	E	2	0	21	L
412	OG0009563	2	T	35	0	22	P
413	OG0009563	2	T	35	0	23	P
414	OG0009563	2	T	69	0	24	S
415	OG0009563	3	E	35	0	25	G
416	OG0009563	3	E	35	0	26	T
417	OG0009563	3	E	2	0	27	T
418	OG0009563	3	E	35	0	28	I
419	OG0009563	3	E	2	0	29	L
420	OG0009563	3	C	35	0	30	S
421	OG0009563	3	T	2	0	31	D
422	OG0009563	3	T	69	0	32	T
423	OG0009563	3	T	69	0	33	S
424	OG0009563	3	T	35	0	34	G
425	OG0009563	4	C	69	0	35	A
426	OG0009563	4	C	35	0	36	G
427	OG0009563	4	C	35	1	37	V,I
428	OG0009563	4	E	2	0	38	F
429	OG0009563	4	E	35	0	39	T
430	OG0009563	4	E	2	0	40	A
431	OG0009563	4	E	35	0	41	K
432	OG0009563	4	E	2	0	42	V
433	OG0009563	4	T	35	0	43	N
434	OG0009563	4	T	69	0	44	S
435	OG0009563	5	T	69	0	45	K
436	OG0009563	5	T	2	0	46	C
437	OG0009563	5	C	69	0	47	E
438	OG0009563	5	E	2	0	48	F
439	OG0009563	5	E	69	0	49	T
440	OG0009563	5	E	2	0	50	S
441	OG0009563	5	T	35	1	51	V,A
442	OG0009563	5	T	35	0	52	S
443	OG0009563	5	T	69	0	53	P
444	OG0009563	5	C	69	0	54	A
445	OG0009563	6	C	2	0	55	L
446	OG0009563	6	T	35	0	56	P
447	OG0009563	6	T	69	0	57	T
448	OG0009563	6	T	69	0	58	G
449	OG0009563	6	T	2	0	59	F
450	OG0009563	6	E	35	1	60	N,K
451	OG0009563	6	E	2	0	61	I
452	OG0009563	6	E	35	0	62	E
453	OG0009563	6	E	35	0	63	G
454	OG0009563	6	E	69	0	64	S
455	OG0009563	6	E	69	0	65	V
456	OG0009563	6	E	35	0	66	D
457	OG0009563	6	C	69	0	67	K
458	OG0010057_3	1	C	69	0	1	M
459	OG0010057_3	1	E	2	0	2	C
460	OG0010057_3	1	E	2	0	3	I
461	OG0010057_3	1	E	2	0	4	L
462	OG0010057_3	1	E	2	1	5	T,A
463	OG0010057_3	1	E	2	1	6	F,L
464	OG0010057_3	1	E	2	0	7	A
465	OG0010057_3	1	E	2	0	8	E
466	OG0010057_3	1	T	69	0	9	K
467	OG0010057_3	1	T	69	0	10	T
468	OG0010057_3	2	E	35	0	11	Q
469	OG0010057_3	2	E	69	0	12	N
470	OG0010057_3	2	E	35	0	13	P
471	OG0010057_3	2	E	2	0	14	E
472	OG0010057_3	2	E	2	0	15	K
473	OG0010057_3	2	E	69	0	16	P
474	OG0010057_3	2	E	2	0	17	N
475	OG0010057_3	2	E	35	0	18	F
476	OG0010057_3	2	E	2	0	19	L
477	OG0010057_3	2	T	69	1	20	E,K
478	OG0010057_3	2	T	69	0	21	D
479	OG0010057_3	3	T	35	0	22	T
480	OG0010057_3	3	E	35	1	23	Y,F
481	OG0010057_3	3	E	69	1	24	E,Q
482	OG0010057_3	3	E	35	0	25	E
483	OG0010057_3	3	E	2	0	26	V
484	OG0010057_3	3	C	69	0	27	E
485	OG0010057_3	3	T	35	0	28	A
486	OG0010057_3	3	T	2	0	29	P
487	OG0010057_3	3	T	35	0	30	A
488	OG0010057_3	3	T	35	0	31	A
489	OG0010057_3	3	T	69	0	32	A
490	OG0010057_3	3	T	69	0	33	M
491	OG0010057_3	3	C	2	0	34	L
492	OG0010057_3	4	C	35	0	35	S
493	OG0010057_3	4	C	69	0	36	Y
494	OG0010057_3	4	C	35	0	37	G
495	OG0010057_3	4	C	69	0	38	G
496	OG0010057_3	4	C	35	0	39	H
497	OG0010057_3	4	C	35	0	40	E
498	OG0010057_3	4	E	2	0	41	I
499	OG0010057_3	4	E	2	0	42	H
500	OG0010057_3	4	E	2	0	43	F
501	OG0010057_3	4	E	2	0	44	E
502	OG0010057_3	4	E	2	0	45	L
503	OG0010057_3	4	T	35	0	46	D
504	OG0010057_3	4	T	69	0	47	K
505	OG0010057_3	5	T	69	0	48	N
506	OG0010057_3	5	T	2	0	49	C
507	OG0010057_3	5	C	69	0	50	W
508	OG0010057_3	5	E	2	0	51	P
509	OG0010057_3	5	E	35	0	52	R
510	OG0010057_3	5	E	2	0	53	L
511	OG0010057_3	5	T	35	0	54	R
512	OG0010057_3	5	T	69	0	55	H
513	OG0010057_3	5	T	69	0	56	G
514	OG0010057_3	5	T	35	0	57	S
515	OG0010057_3	5	C	69	0	58	A
516	OG0010057_3	6	C	35	0	59	V
517	OG0010057_3	6	T	2	0	60	P
518	OG0010057_3	6	T	69	1	61	P,S
519	OG0010057_3	6	T	35	0	62	G
520	OG0010057_3	6	T	2	0	63	Y
521	OG0010057_3	6	E	35	0	64	S
522	OG0010057_3	6	E	35	0	65	A
523	OG0010057_3	6	E	35	0	66	H
524	OG0010057_3	6	E	35	1	67	V,I
525	OG0010057_3	6	C	69	0	68	Y
526	OG0010057_3	6	C	69	1	69	L,S
527	OG0010057_3	6	C	69	1	70	E,D
528	OG0010057_3	6	C	69	0	71	G
529	OG0010902	1	C	69	0	1	V
530	OG0010902	1	C	35	0	2	P
531	OG0010902	1	E	2	0	3	G
532	OG0010902	1	E	2	0	4	C
533	OG0010902	1	E	2	0	5	E
534	OG0010902	1	E	2	0	6	F
535	OG0010902	1	E	2	1	7	R,G
536	OG0010902	1	E	2	0	8	I
537	OG0010902	1	E	35	0	9	F
538	OG0010902	1	T	69	0	10	Y
539	OG0010902	1	T	69	0	11	K
540	OG0010902	2	T	35	0	12	L
541	OG0010902	2	T	35	0	13	L
542	OG0010902	2	E	35	1	14	V,F,D
543	OG0010902	2	E	35	0	15	D
544	OG0010902	2	E	2	0	16	G
545	OG0010902	2	E	69	1	17	G,D
546	OG0010902	2	E	2	1	18	T,A
547	OG0010902	2	E	35	0	19	L
548	OG0010902	2	T	2	0	20	I
549	OG0010902	2	T	35	1	21	R,G
550	OG0010902	3	T	35	0	22	T
551	OG0010902	3	E	69	0	23	Q
552	OG0010902	3	E	2	0	24	V
553	OG0010902	3	E	69	0	25	E
554	OG0010902	3	E	2	0	26	R
555	OG0010902	3	E	35	0	27	V
556	OG0010902	3	E	2	0	28	G
557	OG0010902	3	C	69	0	29	R
558	OG0010902	3	C	2	0	30	S
559	OG0010902	3	C	69	0	31	K
560	OG0010902	3	C	69	0	32	Y
561	OG0010902	3	T	35	0	33	S
562	OG0010902	3	T	69	0	34	W
563	OG0010902	3	T	69	0	35	K
564	OG0010902	4	T	35	0	36	F
565	OG0010902	4	C	69	0	37	V
566	OG0010902	4	C	35	0	38	P
567	OG0010902	4	E	35	0	39	Y
568	OG0010902	4	E	35	0	40	E
569	OG0010902	4	E	2	0	41	F
570	OG0010902	4	E	2	0	42	A
571	OG0010902	4	E	2	0	43	G
572	OG0010902	4	E	2	0	44	C
573	OG0010902	4	E	2	0	45	K
574	OG0010902	4	E	2	0	46	W
575	OG0010902	4	T	35	0	47	D
576	OG0010902	4	T	69	0	48	K
577	OG0010902	5	T	35	0	49	E
578	OG0010902	5	T	35	0	50	C
579	OG0010902	5	T	69	0	51	N
580	OG0010902	5	C	35	0	52	P
581	OG0010902	5	E	2	0	53	I
582	OG0010902	5	E	35	0	54	D
583	OG0010902	5	C	2	0	55	K
584	OG0010902	5	C	69	1	56	N,K
585	OG0010902	5	C	35	0	57	R
586	OG0010902	5	T	35	0	58	C
587	OG0010902	6	T	69	0	59	Q
588	OG0010902	6	T	2	0	60	F
589	OG0010902	6	E	35	0	61	H
590	OG0010902	6	E	2	1	62	A,T
591	OG0010902	6	E	69	0	63	D
592	OG0010902	6	E	35	1	64	R,S
593	OG0010902	6	E	2	0	65	K
594	OG0010902	6	T	69	0	66	D
595	OG0010902	6	T	69	0	67	D
596	OG0010902	6	T	35	0	68	D
597	OG0010902	6	C	69	0	69	G
598	OG0000244_2	1	C	69	1	1	E,Q
599	OG0000244_2	1	E	2	0	2	C
600	OG0000244_2	1	E	35	0	3	R
601	OG0000244_2	1	E	2	0	4	I
602	OG0000244_2	1	E	2	0	5	T
603	OG0000244_2	1	E	2	0	6	Y
604	OG0000244_2	1	E	2	0	7	T
605	OG0000244_2	1	E	2	0	8	A
606	OG0000244_2	1	T	69	0	9	P
607	OG0000244_2	1	T	69	0	10	N
608	OG0000244_2	2	T	69	0	11	K
609	OG0000244_2	2	E	69	0	12	K
610	OG0000244_2	2	E	69	0	13	P
611	OG0000244_2	2	E	35	0	14	V
612	OG0000244_2	2	E	35	0	15	V
613	OG0000244_2	2	E	2	0	16	N
614	OG0000244_2	2	E	2	1	17	K,H
615	OG0000244_2	2	E	69	0	18	L
616	OG0000244_2	2	E	2	0	19	G
617	OG0000244_2	2	T	35	1	20	Y,H
618	OG0000244_2	2	T	69	0	21	G
619	OG0000244_2	3	E	35	0	22	G
620	OG0000244_2	3	E	69	0	23	T
621	OG0000244_2	3	E	2	0	24	A
622	OG0000244_2	3	C	69	0	25	K
623	OG0000244_2	3	C	2	0	26	L
624	OG0000244_2	3	T	2	0	28	V
625	OG0000244_2	3	T	69	0	29	D
626	OG0000244_2	3	T	69	0	30	G
627	OG0000244_2	4	T	35	0	31	V
628	OG0000244_2	4	C	2	0	33	Y
629	OG0000244_2	4	C	35	0	34	T
630	OG0000244_2	4	E	2	0	35	A
631	OG0000244_2	4	E	35	0	36	V
632	OG0000244_2	4	E	2	0	37	A
633	OG0000244_2	4	E	69	0	38	D
634	OG0000244_2	4	T	69	0	39	A
635	OG0000244_2	5	T	69	0	40	K
636	OG0000244_2	5	T	2	0	41	C
637	OG0000244_2	5	E	69	0	42	K
638	OG0000244_2	5	E	2	0	43	L
639	OG0000244_2	5	E	35	0	44	V
640	OG0000244_2	5	E	2	1	45	V,I
641	OG0000244_2	5	T	69	0	46	V
642	OG0000244_2	5	T	69	0	47	G
643	OG0000244_2	5	T	35	0	48	S
644	OG0000244_2	5	C	69	0	49	P
645	OG0000244_2	5	C	35	0	50	W
646	OG0000244_2	6	C	35	0	51	P
647	OG0000244_2	6	T	69	0	52	A
648	OG0000244_2	6	T	35	0	53	G
649	OG0000244_2	6	T	69	0	54	H
650	OG0000244_2	6	T	2	0	55	F
651	OG0000244_2	6	C	2	0	57	V
652	OG0000244_2	6	C	35	0	58	G
653	OG0000244_2	6	C	35	0	59	Q
654	OG0000244_2	6	C	2	0	60	V
655	OG0000244_2	6	C	69	0	61	V
656	OG0000244_2	6	C	69	0	62	K
657	OG0000244_2	6	C	69	0	63	G
658	OG0012542	1	C	2	1	1	M,-
659	OG0012542	1	E	2	1	2	P,-
660	OG0012542	1	E	2	1	3	L,-
661	OG0012542	1	E	2	1	4	S,-
662	OG0012542	1	E	2	1	5	R,-
663	OG0012542	1	E	35	1	6	F,L,-
664	OG0012542	1	T	2	1	7	P,L,-
665	OG0012542	1	T	69	1	8	-,I
666	OG0012542	2	T	69	1	9	L,-
667	OG0012542	2	T	35	1	10	V,-
668	OG0012542	2	C	69	1	11	M,-
669	OG0012542	2	C	2	1	12	P,-
670	OG0012542	2	E	35	1	13	-,G
671	OG0012542	2	E	35	1	14	K,-
672	OG0012542	2	E	35	1	15	H,-
673	OG0012542	2	C	2	1	16	L,-
674	OG0012542	2	T	69	1	17	-,D
675	OG0012542	2	T	69	1	18	K,-
676	OG0012542	2	T	35	1	19	A,-
677	OG0012542	3	T	2	1	20	-,G
678	OG0012542	3	E	69	1	21	F,-
679	OG0012542	3	E	2	1	22	M,-
680	OG0012542	3	E	69	1	23	R,-
681	OG0012542	3	T	2	1	24	A,-
682	OG0012542	3	T	35	1	25	V,-
683	OG0012542	3	T	35	1	26	-,D
684	OG0012542	3	T	69	1	27	L,-
685	OG0012542	4	T	2	1	28	R,-
686	OG0012542	4	E	35	1	29	-,D
687	OG0012542	4	E	2	1	30	L,-
688	OG0012542	4	E	2	1	31	L,-
689	OG0012542	4	E	2	1	32	A,-
690	OG0012542	4	T	35	1	33	-,D
691	OG0012542	4	T	35	1	34	T,-
692	OG0012542	5	T	69	1	35	A,-
693	OG0012542	5	T	35	1	36	P,-
694	OG0012542	5	C	35	1	37	V,-
695	OG0012542	5	C	69	1	38	K,-
696	OG0012542	5	E	2	1	39	H,-
697	OG0012542	5	E	69	1	40	R,-
698	OG0012542	5	E	2	1	41	-,I
699	OG0012542	5	T	35	1	42	N,-
700	OG0012542	5	T	69	1	43	S,-
701	OG0012542	5	T	35	1	44	R,-
702	OG0012542	5	C	69	1	45	P,-
703	OG0012542	5	C	35	1	46	V,-
704	OG0012542	6	T	69	1	47	R,-
705	OG0012542	6	T	69	1	48	E,-
706	OG0012542	6	T	69	1	49	A,-
707	OG0012542	6	T	69	1	50	S,-
708	OG0012542	6	C	2	1	51	M,-
709	OG0012542	6	E	35	1	52	K,-
710	OG0012542	6	E	2	1	53	L,-
711	OG0012542	6	E	35	1	54	S,-
712	OG0012542	6	C	2	1	55	P,-
713	OG0012542	6	C	69	1	56	M,-
714	OG0012542	6	C	35	1	57	T,-,I
715	OG0012542	6	C	69	1	58	E,A,-
716	OG0012542	6	C	69	1	59	F,A,-
717	OG0010922	1	C	35	0	1	K
718	OG0010922	1	C	2	0	2	C
719	OG0010922	1	E	2	0	3	I
720	OG0010922	1	E	2	0	4	V
721	OG0010922	1	E	2	0	5	Q
722	OG0010922	1	E	2	0	6	L
723	OG0010922	1	E	2	0	7	L
724	OG0010922	1	E	2	0	8	D
725	OG0010922	1	C	2	0	9	A
726	OG0010922	1	T	69	1	10	K,T
727	OG0010922	1	T	69	1	11	T,S
728	OG0010922	2	T	69	1	12	E,G
729	OG0010922	2	E	35	0	13	E
730	OG0010922	2	E	35	0	14	I
731	OG0010922	2	E	2	0	15	V
732	OG0010922	2	E	35	0	16	M
733	OG0010922	2	E	35	0	17	E
734	OG0010922	2	E	35	0	18	R
735	OG0010922	2	E	35	0	19	F
736	OG0010922	2	T	2	0	20	S
737	OG0010922	2	T	35	0	21	S
738	OG0010922	2	T	35	0	22	G
739	OG0010922	3	T	69	0	23	F
740	OG0010922	3	E	2	0	24	G
741	OG0010922	3	E	2	1	25	M,V
742	OG0010922	3	E	69	0	26	W
743	OG0010922	3	E	2	0	27	D
744	OG0010922	3	C	69	0	28	S
745	OG0010922	3	C	2	0	29	V
746	OG0010922	3	C	69	0	30	S
747	OG0010922	3	C	69	0	31	Y
748	OG0010922	3	C	69	0	32	L
749	OG0010922	4	C	35	0	33	G
750	OG0010922	4	C	69	0	34	H
751	OG0010922	4	C	35	0	35	T
752	OG0010922	4	E	2	0	36	Y
753	OG0010922	4	E	35	1	37	R,Q
754	OG0010922	4	E	2	0	38	F
755	OG0010922	4	E	35	0	39	R
756	OG0010922	4	E	2	0	40	L
757	OG0010922	4	E	35	0	41	D
758	OG0010922	4	T	69	0	42	Q
759	OG0010922	5	T	69	1	43	G,D
760	OG0010922	5	T	2	0	44	C
761	OG0010922	5	E	35	0	45	K
762	OG0010922	5	E	35	0	46	T
763	OG0010922	5	E	35	0	47	I
764	OG0010922	5	E	35	0	48	W
765	OG0010922	5	T	2	1	49	A,G
766	OG0010922	5	T	69	0	50	D
767	OG0010922	5	T	69	0	51	S
768	OG0010922	5	T	69	0	52	R
769	OG0010922	5	C	35	0	53	G
770	OG0010922	5	T	2	0	54	S
771	OG0010922	6	T	69	0	55	I
772	OG0010922	6	T	69	0	56	H
773	OG0010922	6	T	69	0	57	P
774	OG0010922	6	C	2	0	58	S
775	OG0010922	6	C	2	0	59	V
776	OG0010922	6	E	35	1	60	K,T
777	OG0010922	6	E	2	0	61	F
778	OG0010922	6	E	35	0	62	R
779	OG0010922	6	C	35	0	63	K
780	OG0010922	6	C	2	0	64	V
781	OG0010922	6	C	69	0	65	R
782	OG0010922	6	C	2	0	66	A
783	OG0010922	6	C	69	0	67	R
784	OG0008312	1	C	35	0	1	K
785	OG0008312	1	E	2	0	2	C
786	OG0008312	1	E	2	0	3	R
787	OG0008312	1	E	2	0	4	V
788	OG0008312	1	E	2	0	5	D
789	OG0008312	1	E	2	0	6	L
790	OG0008312	1	E	2	0	7	K
791	OG0008312	1	E	35	0	8	H
792	OG0008312	1	T	69	0	9	G
793	OG0008312	1	T	69	0	10	Q
794	OG0008312	2	E	35	0	11	A
795	OG0008312	2	E	35	0	12	V
796	OG0008312	2	E	35	0	13	V
797	OG0008312	2	E	2	0	14	S
798	OG0008312	2	E	35	0	15	S
799	OG0008312	2	E	35	0	16	F
800	OG0008312	2	E	2	0	17	E
801	OG0008312	2	E	2	0	18	V
802	OG0008312	2	T	35	0	19	L
803	OG0008312	2	T	2	0	20	A
804	OG0008312	2	T	35	0	21	G
805	OG0008312	3	E	35	0	22	S
806	OG0008312	3	E	69	0	23	R
807	OG0008312	3	E	69	0	24	K
808	OG0008312	3	E	35	0	25	T
809	OG0008312	3	C	2	0	26	V
810	OG0008312	3	T	69	0	27	K
811	OG0008312	3	T	69	0	28	E
812	OG0008312	3	T	69	0	29	E
813	OG0008312	3	T	35	0	30	G
814	OG0008312	4	T	69	0	31	F
815	OG0008312	4	T	2	0	32	S
816	OG0008312	4	C	2	0	33	W
817	OG0008312	4	E	2	1	34	N,T
818	OG0008312	4	E	2	0	35	C
819	OG0008312	4	E	2	0	36	S
820	OG0008312	4	E	2	0	37	T
821	OG0008312	4	T	35	1	38	E,Q
822	OG0008312	4	T	69	0	39	R
823	OG0008312	4	T	69	0	40	D
824	OG0008312	5	T	35	0	41	T
825	OG0008312	5	T	2	0	42	C
826	OG0008312	5	T	35	1	43	N,D
827	OG0008312	5	T	35	0	44	A
828	OG0008312	5	C	2	0	45	V
829	OG0008312	5	E	69	1	46	N,S
830	OG0008312	5	E	2	0	47	C
831	OG0008312	5	C	2	0	48	I
832	OG0008312	5	C	69	0	49	L
833	OG0008312	5	C	69	0	50	P
834	OG0008312	5	C	69	0	51	K
835	OG0008312	5	C	35	0	52	G
836	OG0008312	6	C	2	0	53	L
837	OG0008312	6	C	69	0	54	T
838	OG0008312	6	T	35	0	55	A
839	OG0008312	6	T	69	0	56	V
840	OG0008312	6	T	35	0	57	G
841	OG0008312	6	T	2	0	58	V
842	OG0008312	6	E	69	0	59	Q
843	OG0008312	6	E	35	0	60	I
844	OG0008312	6	E	2	0	61	S
845	OG0008312	6	C	35	0	62	S
846	OG0008312	6	C	35	0	63	G
847	OG0008312	6	C	69	0	64	K
848	OG0008312	6	C	69	1	65	A,P
849	OG0008312	6	C	35	0	66	K
850	OG0009970	1	C	69	0	1	W
851	OG0009970	1	E	2	0	2	C
852	OG0009970	1	E	2	0	3	K
853	OG0009970	1	E	2	0	4	V
854	OG0009970	1	E	2	0	5	K
855	OG0009970	1	E	2	0	6	V
856	OG0009970	1	E	2	0	7	L
857	OG0009970	1	T	2	0	8	Y
858	OG0009970	1	T	69	0	9	R
859	OG0009970	1	T	69	1	10	Y,H
860	OG0009970	2	T	35	0	11	N
861	OG0009970	2	C	69	1	12	R,S
862	OG0009970	2	E	35	1	13	R,K
863	OG0009970	2	E	35	0	14	E
864	OG0009970	2	E	2	1	15	V,A
865	OG0009970	2	E	69	0	16	Q
866	OG0009970	2	E	2	0	17	A
867	OG0009970	2	E	35	1	18	M,T
868	OG0009970	2	E	2	0	19	Y
869	OG0009970	2	T	35	0	20	A
870	OG0009970	2	T	35	0	21	E
871	OG0009970	2	T	69	0	22	I
872	OG0009970	3	T	35	0	23	D
873	OG0009970	3	C	69	0	24	K
874	OG0009970	3	C	35	1	25	E,D
875	OG0009970	3	E	35	0	26	T
876	OG0009970	3	E	35	0	27	H
877	OG0009970	3	E	2	0	28	W
878	OG0009970	3	C	69	0	29	N
879	OG0009970	3	T	2	0	30	L
880	OG0009970	3	T	69	0	31	D
881	OG0009970	3	T	69	0	32	G
882	OG0009970	4	T	69	0	33	F
883	OG0009970	4	T	2	0	34	P
884	OG0009970	4	E	2	0	35	I
885	OG0009970	4	E	2	0	36	V
886	OG0009970	4	E	2	0	37	I
887	OG0009970	4	E	35	0	38	K
888	OG0009970	4	E	2	0	39	P
889	OG0009970	4	T	35	0	40	D
890	OG0009970	4	T	35	0	41	G
891	OG0009970	5	T	69	0	42	D
892	OG0009970	5	T	2	0	43	C
893	OG0009970	5	C	35	1	44	K,T,I
894	OG0009970	5	E	2	1	45	V,I
895	OG0009970	5	E	35	1	46	E,K
896	OG0009970	5	E	2	0	47	L
897	OG0009970	5	C	35	0	48	V
898	OG0009970	5	T	69	0	49	S
899	OG0009970	5	T	35	0	50	G
900	OG0009970	5	T	69	1	51	R,W
901	OG0009970	5	T	35	0	52	V
902	OG0009970	6	T	35	0	53	D
903	OG0009970	6	T	35	0	54	H
904	OG0009970	6	T	35	1	55	E,K
905	OG0009970	6	T	35	0	56	T
906	OG0009970	6	T	69	0	57	Y
907	OG0009970	6	T	2	1	58	Y,F
908	OG0009970	6	E	35	0	59	F
909	OG0009970	6	E	2	0	60	K
910	OG0009970	6	E	2	0	61	G
911	OG0009970	6	C	69	0	62	E
912	OG0009970	6	C	2	1	63	T,A
913	OG0009970	6	C	69	0	64	H
914	OG0009970	6	C	2	0	65	K
915	OG0009970	6	C	69	0	66	V
916	OG0011098	1	C	69	0	1	A
917	OG0011098	1	C	69	0	2	K
918	OG0011098	1	C	2	0	3	G
919	OG0011098	1	E	2	0	4	C
920	OG0011098	1	E	2	0	5	P
921	OG0011098	1	E	2	0	6	Y
922	OG0011098	1	E	2	0	7	S
923	OG0011098	1	E	2	0	8	V
924	OG0011098	1	T	35	1	9	R,S
925	OG0011098	1	T	35	1	10	R,K
926	OG0011098	1	T	69	0	11	Y
927	OG0011098	1	T	69	0	12	D
928	OG0011098	2	T	35	1	13	K,Q
929	OG0011098	2	C	35	0	14	E
930	OG0011098	2	C	2	0	15	V
931	OG0011098	2	E	35	0	16	K
932	OG0011098	2	E	35	0	17	W
933	OG0011098	2	E	35	0	18	D
934	OG0011098	2	E	69	0	19	I
935	OG0011098	2	E	2	0	20	V
936	OG0011098	2	T	69	0	21	E
937	OG0011098	2	T	69	0	22	A
938	OG0011098	3	T	35	0	23	G
939	OG0011098	3	E	69	1	24	K,Q
940	OG0011098	3	E	2	0	25	S
941	OG0011098	3	E	35	0	26	H
942	OG0011098	3	E	2	0	27	I
943	OG0011098	3	E	35	0	28	R
944	OG0011098	3	T	2	0	29	V
945	OG0011098	3	T	69	0	30	I
946	OG0011098	3	T	69	1	31	N,D
947	OG0011098	3	T	69	0	32	G
948	OG0011098	4	C	69	0	33	Y
949	OG0011098	4	E	69	0	34	P
950	OG0011098	4	E	2	1	35	V,A
951	OG0011098	4	E	2	0	36	T
952	OG0011098	4	E	2	0	37	I
953	OG0011098	4	E	35	0	38	S
954	OG0011098	4	E	2	0	39	A
955	OG0011098	4	T	35	0	40	D
956	OG0011098	4	T	69	1	41	E,Q
957	OG0011098	5	T	35	0	42	D
958	OG0011098	5	T	2	0	43	C
959	OG0011098	5	C	69	0	44	K
960	OG0011098	5	E	2	0	45	L
961	OG0011098	5	E	69	0	46	K
962	OG0011098	5	C	2	0	47	I
963	OG0011098	5	C	69	0	48	K
964	OG0011098	5	C	69	0	49	G
965	OG0011098	5	C	2	0	50	L
966	OG0011098	6	T	35	0	51	A
967	OG0011098	6	T	69	0	52	R
968	OG0011098	6	T	69	0	53	L
969	OG0011098	6	T	2	0	54	K
970	OG0011098	6	C	69	0	55	Y
971	OG0011098	6	E	2	0	56	T
972	OG0011098	6	E	35	0	57	I
973	OG0011098	6	C	35	0	58	A
974	OG0011098	6	C	35	0	59	P
975	OG0011098	6	C	69	0	60	G
976	OG0011098	6	C	69	0	61	D
977	OG0011098	6	C	69	0	62	S
978	OG0009972	1	C	69	0	1	G
979	OG0009972	1	E	2	0	2	C
980	OG0009972	1	E	2	0	3	L
981	OG0009972	1	E	2	0	4	V
982	OG0009972	1	E	2	0	5	K
983	OG0009972	1	E	2	0	6	I
984	OG0009972	1	E	2	0	7	L
985	OG0009972	1	E	2	0	8	D
986	OG0009972	1	T	69	0	9	G
987	OG0009972	1	T	69	1	10	H,Q
988	OG0009972	2	E	69	0	11	R
989	OG0009972	2	E	35	0	12	S
990	OG0009972	2	E	2	0	13	L
991	OG0009972	2	E	2	0	14	G
992	OG0009972	2	E	35	0	15	E
993	OG0009972	2	E	69	0	16	R
994	OG0009972	2	E	35	0	17	C
995	OG0009972	2	E	2	0	18	I
996	OG0009972	2	T	35	1	19	E,K
997	OG0009972	2	T	35	0	20	F
998	OG0009972	2	T	2	0	21	G
999	OG0009972	3	T	35	1	22	E,Q
1000	OG0009972	3	E	35	0	23	E
1001	OG0009972	3	E	2	0	24	G
1002	OG0009972	3	E	35	0	25	Y
1003	OG0009972	3	E	2	0	26	V
1004	OG0009972	3	E	35	0	27	T
1005	OG0009972	3	T	2	0	28	V
1006	OG0009972	3	T	69	0	29	H
1007	OG0009972	3	T	35	0	30	A
1008	OG0009972	3	T	2	0	31	E
1009	OG0009972	4	T	69	0	32	K
1010	OG0009972	4	C	69	0	33	R
1011	OG0009972	4	E	2	0	34	G
1012	OG0009972	4	E	2	0	35	Y
1013	OG0009972	4	E	35	1	36	R,K
1014	OG0009972	4	E	2	0	37	Y
1015	OG0009972	4	E	2	0	38	S
1016	OG0009972	4	C	2	0	39	L
1017	OG0009972	4	T	2	1	40	V,A
1018	OG0009972	4	T	69	0	41	N
1019	OG0009972	4	T	69	0	42	V
1020	OG0009972	4	T	69	1	43	Q,H
1021	OG0009972	5	T	2	0	44	T
1022	OG0009972	5	T	35	0	45	G
1023	OG0009972	5	T	35	0	46	A
1024	OG0009972	5	T	69	0	47	D
1025	OG0009972	5	C	35	0	48	C
1026	OG0009972	5	C	69	1	49	R,K
1027	OG0009972	5	C	2	1	50	N,D
1028	OG0009972	5	E	35	0	51	K
1029	OG0009972	5	E	35	0	52	G
1030	OG0009972	5	T	35	1	53	E,V
1031	OG0009972	5	T	69	0	54	G
1032	OG0009972	5	T	69	0	55	T
1033	OG0009972	5	T	69	0	56	N
1034	OG0009972	5	T	2	0	57	L
1035	OG0009972	6	T	69	0	58	Q
1036	OG0009972	6	C	35	0	59	V
1037	OG0009972	6	T	2	1	60	V,A
1038	OG0009972	6	T	69	0	61	P
1039	OG0009972	6	T	35	1	62	V,A
1040	OG0009972	6	T	2	0	63	Q
1041	OG0009972	6	C	69	0	64	N
1042	OG0009972	6	E	35	1	65	V,A
1043	OG0009972	6	E	35	0	66	G
1044	OG0009972	6	E	69	0	67	G
1045	OG0009972	6	C	35	0	68	E
1046	OG0009972	6	C	69	0	69	G
1047	OG0009972	6	C	69	0	70	R
1048	OG0009972	6	C	35	0	71	R
1049	OG0010246	1	C	69	1	1	A,P
1050	OG0010246	1	C	69	0	2	K
1051	OG0010246	1	C	2	0	3	N
1052	OG0010246	1	E	2	0	4	C
1053	OG0010246	1	E	35	0	5	K
1054	OG0010246	1	E	2	0	6	F
1055	OG0010246	1	E	2	0	7	N
1056	OG0010246	1	E	2	0	8	V
1057	OG0010246	1	E	2	0	9	L
1058	OG0010246	1	E	2	0	10	N
1059	OG0010246	1	T	69	0	11	G
1060	OG0010246	1	T	69	0	12	S
1061	OG0010246	2	T	35	0	13	G
1062	OG0010246	2	E	35	0	14	I
1063	OG0010246	2	E	35	0	15	N
1064	OG0010246	2	E	35	0	16	V
1065	OG0010246	2	E	2	0	17	A
1066	OG0010246	2	E	35	0	18	N
1067	OG0010246	2	E	2	0	19	G
1068	OG0010246	2	E	35	0	20	C
1069	OG0010246	2	E	2	0	21	C
1070	OG0010246	2	T	35	0	22	D
1071	OG0010246	2	T	35	0	23	V
1072	OG0010246	3	T	69	0	24	T
1073	OG0010246	3	E	69	0	25	K
1074	OG0010246	3	E	35	0	26	K
1075	OG0010246	3	E	69	0	27	Q
1076	OG0010246	3	E	2	0	28	V
1077	OG0010246	3	T	69	0	29	T
1078	OG0010246	3	T	35	0	30	V
1079	OG0010246	3	T	69	0	31	S
1080	OG0010246	4	T	69	0	32	P
1081	OG0010246	4	E	2	0	33	F
1082	OG0010246	4	E	2	0	34	T
1083	OG0010246	4	E	2	0	35	V
1084	OG0010246	4	E	35	0	36	S
1085	OG0010246	4	E	2	0	37	C
1086	OG0010246	4	T	35	0	38	T
1087	OG0010246	4	T	69	0	39	E
1088	OG0010246	5	T	69	0	40	S
1089	OG0010246	5	T	2	0	41	C
1090	OG0010246	5	C	35	0	42	G
1091	OG0010246	5	E	2	0	43	L
1092	OG0010246	5	E	35	0	44	A
1093	OG0010246	5	E	35	0	45	I
1094	OG0010246	5	E	35	0	46	V
1095	OG0010246	5	T	35	0	48	G
1096	OG0010246	5	C	69	0	49	G
1097	OG0010246	6	T	2	0	50	D
1098	OG0010246	6	T	35	0	51	P
1099	OG0010246	6	T	69	0	52	T
1100	OG0010246	6	T	35	0	53	F
1101	OG0010246	6	C	69	0	54	S
1102	OG0010246	6	C	2	0	55	L
1103	OG0010246	6	E	35	0	56	Q
1104	OG0010246	6	E	35	0	57	N
1105	OG0010246	6	E	35	0	58	A
1106	OG0010246	6	E	35	0	59	G
1107	OG0010246	6	E	69	0	60	R
1108	OG0010246	6	C	35	0	61	C
1109	OG0011941	1	C	69	0	1	K
1110	OG0011941	1	C	2	0	2	H
1111	OG0011941	1	C	35	0	3	K
1112	OG0011941	1	E	2	0	4	C
1113	OG0011941	1	E	35	0	5	F
1114	OG0011941	1	E	2	0	6	I
1115	OG0011941	1	E	35	0	7	D
1116	OG0011941	1	E	2	0	8	I
1117	OG0011941	1	E	2	0	9	W
1118	OG0011941	1	C	2	0	10	K
1119	OG0011941	1	T	69	0	12	E
1120	OG0011941	1	T	69	0	13	G
1121	OG0011941	2	C	2	0	15	W
1122	OG0011941	2	C	2	0	16	T
1123	OG0011941	2	C	69	1	17	R,S
1124	OG0011941	2	T	35	0	18	G
1125	OG0011941	2	T	69	0	19	R
1126	OG0011941	2	T	35	0	20	E
1127	OG0011941	2	E	2	1	21	L,S
1128	OG0011941	2	E	35	0	22	L
1129	OG0011941	2	E	35	1	23	Y,S
1130	OG0011941	2	T	69	0	24	L
1131	OG0011941	2	C	2	0	25	S
1132	OG0011941	2	E	35	0	26	V
1133	OG0011941	2	E	2	0	27	A
1134	OG0011941	2	C	35	0	28	K
1135	OG0011941	2	T	35	0	29	N
1136	OG0011941	2	T	2	0	30	P
1137	OG0011941	2	T	69	0	31	G
1138	OG0011941	3	T	69	0	32	E
1139	OG0011941	3	E	35	0	33	S
1140	OG0011941	3	E	2	0	34	Y
1141	OG0011941	3	E	69	0	35	W
1142	OG0011941	3	E	2	0	36	F
1143	OG0011941	3	C	35	0	37	K
1144	OG0011941	3	C	69	0	38	Q
1145	OG0011941	3	T	2	0	42	G
1146	OG0011941	4	T	69	1	43	V,A
1147	OG0011941	4	T	35	0	44	S
1148	OG0011941	4	C	35	0	45	F
1149	OG0011941	4	E	2	0	46	T
1150	OG0011941	4	E	35	0	47	L
1151	OG0011941	4	E	2	0	48	I
1152	OG0011941	4	E	35	0	49	T
1153	OG0011941	4	E	2	0	50	I
1154	OG0011941	4	T	35	0	51	D
1155	OG0011941	4	T	69	0	52	D
1156	OG0011941	4	T	35	0	53	D
1157	OG0011941	5	T	2	0	54	C
1158	OG0011941	5	T	35	0	55	D
1159	OG0011941	5	T	35	0	56	A
1160	OG0011941	5	T	35	0	57	S
1161	OG0011941	5	E	2	0	58	L
1162	OG0011941	5	E	69	0	59	R
1163	OG0011941	5	T	35	0	60	F
1164	OG0011941	5	T	2	0	61	G
1165	OG0011941	5	T	69	0	62	K
1166	OG0011941	5	T	2	0	63	M
1167	OG0011941	6	T	35	0	64	P
1168	OG0011941	6	T	69	0	65	P
1169	OG0011941	6	T	35	0	66	R
1170	OG0011941	6	T	2	0	67	F
1171	OG0011941	6	E	2	0	68	F
1172	OG0011941	6	E	2	0	69	F
1173	OG0011941	6	E	35	0	70	E
1174	OG0011941	6	E	2	0	71	G
1175	OG0011941	6	E	69	0	72	R
1176	OG0011941	6	E	35	0	73	E
1177	OG0011941	6	C	2	0	74	N
1178	OG0011941	6	C	69	1	75	R,S
1179	OG0012114	1	C	69	0	1	D
1180	OG0012114	1	C	69	0	2	R
1181	OG0012114	1	C	2	0	3	P
1182	OG0012114	1	E	2	0	4	C
1183	OG0012114	1	E	35	0	5	R
1184	OG0012114	1	E	2	1	6	V,L
1185	OG0012114	1	E	35	0	7	D
1186	OG0012114	1	E	2	0	8	L
1187	OG0012114	1	E	35	0	9	Y
1188	OG0012114	1	E	2	0	10	E
1189	OG0012114	1	T	35	1	11	F,L
1190	OG0012114	1	T	35	0	12	V
1191	OG0012114	1	T	35	0	13	H
1192	OG0012114	1	T	69	0	14	T
1193	OG0012114	2	T	69	0	15	K
1194	OG0012114	2	T	69	0	16	P
1195	OG0012114	2	T	35	0	17	G
1196	OG0012114	2	T	69	0	18	L
1197	OG0012114	2	C	2	0	19	T
1198	OG0012114	2	C	2	0	20	S
1199	OG0012114	2	E	35	0	21	W
1200	OG0012114	2	E	2	0	22	S
1201	OG0012114	2	E	35	0	23	W
1202	OG0012114	2	E	2	0	24	V
1203	OG0012114	2	C	2	0	25	H
1204	OG0012114	2	T	35	0	26	R
1205	OG0012114	2	T	35	0	27	F
1206	OG0012114	2	T	69	1	28	N,H
1207	OG0012114	3	T	69	1	29	S,G
1208	OG0012114	3	E	69	0	30	D
1209	OG0012114	3	E	2	0	31	A
1210	OG0012114	3	E	35	0	32	R
1211	OG0012114	3	E	69	0	33	R
1212	OG0012114	3	E	2	0	34	A
1213	OG0012114	3	E	35	0	35	S
1214	OG0012114	3	T	2	1	36	V,L
1215	OG0012114	3	T	35	0	37	F
1216	OG0012114	3	T	69	1	38	R,W
1217	OG0012114	3	T	2	0	39	A
1218	OG0012114	4	C	69	0	40	M
1219	OG0012114	4	E	35	1	41	S,G
1220	OG0012114	4	E	2	0	42	Y
1221	OG0012114	4	E	2	1	43	R,L
1222	OG0012114	4	E	2	0	44	C
1223	OG0012114	4	E	35	0	45	S
1224	OG0012114	4	E	2	0	46	V
1225	OG0012114	4	T	2	0	47	D
1226	OG0012114	4	T	69	0	48	Y
1227	OG0012114	5	T	69	1	49	N,D
1228	OG0012114	5	T	2	0	50	C
1229	OG0012114	5	C	35	0	51	K
1230	OG0012114	5	C	2	0	52	N
1231	OG0012114	5	E	35	0	53	F
1232	OG0012114	5	E	2	0	54	H
1233	OG0012114	5	C	69	0	55	C
1234	OG0012114	5	C	35	0	56	E
1235	OG0012114	5	C	69	1	57	E,K
1236	OG0012114	5	C	35	0	58	L
1237	OG0012114	6	C	35	0	59	T
1238	OG0012114	6	T	69	0	60	S
1239	OG0012114	6	T	69	0	61	W
1240	OG0012114	6	T	35	0	62	R
1241	OG0012114	6	E	2	0	63	W
1242	OG0012114	6	E	35	0	64	R
1243	OG0012114	6	E	2	0	65	K
1244	OG0012114	6	E	69	0	66	K
1245	OG0012114	6	E	35	0	67	S
1246	OG0012114	6	E	69	0	68	I
1247	OG0012114	6	E	69	0	69	D
1248	OG0012114	6	E	35	0	70	M
1249	OG0012114	6	C	35	0	71	A
1250	OG0012335	1	C	69	0	1	K
1251	OG0012335	1	T	35	0	2	K
1252	OG0012335	1	T	2	0	3	I
1253	OG0012335	1	E	2	0	4	C
1254	OG0012335	1	E	35	0	5	H
1255	OG0012335	1	E	2	0	6	Y
1256	OG0012335	1	E	2	0	7	S
1257	OG0012335	1	E	2	0	8	I
1258	OG0012335	1	E	2	0	9	Q
1259	OG0012335	1	E	2	0	10	K
1260	OG0012335	1	T	69	0	11	L
1261	OG0012335	1	T	69	0	12	H
1262	OG0012335	1	T	69	0	13	G
1263	OG0012335	2	T	69	1	14	K,T
1264	OG0012335	2	T	69	0	15	T
1265	OG0012335	2	T	69	0	16	W
1266	OG0012335	2	T	35	0	17	Y
1267	OG0012335	2	E	2	0	18	Q
1268	OG0012335	2	E	35	0	19	V
1269	OG0012335	2	E	2	0	20	G
1270	OG0012335	2	E	35	0	21	T
1271	OG0012335	2	E	2	0	22	G
1272	OG0012335	2	T	35	0	23	Q
1273	OG0012335	2	T	2	0	24	A
1274	OG0012335	2	T	35	0	25	D
1275	OG0012335	2	T	2	0	26	A
1276	OG0012335	3	C	69	0	27	G
1277	OG0012335	3	C	69	0	28	K
1278	OG0012335	3	E	69	0	29	D
1279	OG0012335	3	E	35	0	30	T
1280	OG0012335	3	E	35	0	31	H
1281	OG0012335	3	T	2	0	32	I
1282	OG0012335	3	T	69	0	33	E
1283	OG0012335	3	T	69	0	34	G
1284	OG0012335	4	T	35	0	35	T
1285	OG0012335	4	E	69	0	36	K
1286	OG0012335	4	E	2	0	37	V
1287	OG0012335	4	E	35	0	38	F
1288	OG0012335	4	C	2	0	39	F
1289	OG0012335	4	T	2	0	40	S
1290	OG0012335	4	T	69	1	41	N,D
1291	OG0012335	5	T	69	0	42	Q
1292	OG0012335	5	T	2	0	43	C
1293	OG0012335	5	C	35	0	44	L
1294	OG0012335	5	C	2	0	45	P
1295	OG0012335	5	C	69	0	46	Q
1296	OG0012335	5	C	35	0	47	W
1297	OG0012335	5	T	69	0	48	N
1298	OG0012335	5	T	35	0	49	N
1299	OG0012335	6	T	69	0	50	R
1300	OG0012335	6	E	2	0	51	R
1301	OG0012335	6	E	35	0	52	L
1302	OG0012335	6	E	2	0	53	Y
1303	OG0012335	6	E	35	0	54	I
1304	OG0012335	6	E	2	0	55	K
1305	OG0012335	6	E	35	0	56	L
1306	OG0012335	6	E	69	0	57	D
1307	OG0012335	6	C	2	0	58	S
1308	OG0012335	6	C	69	0	59	E
1309	OG0012335	6	C	69	1	60	E,G
1310	OG0000167_1	1	C	69	0	1	F
1311	OG0000167_1	1	C	2	0	2	V
1312	OG0000167_1	1	E	35	0	3	Q
1313	OG0000167_1	1	E	2	0	4	C
1314	OG0000167_1	1	E	2	0	5	N
1315	OG0000167_1	1	E	2	0	6	H
1316	OG0000167_1	1	E	2	0	7	H
1317	OG0000167_1	1	E	2	0	8	L
1318	OG0000167_1	1	E	35	0	9	L
1319	OG0000167_1	1	E	35	0	10	Y
1320	OG0000167_1	1	T	69	0	11	N
1321	OG0000167_1	1	T	69	0	12	G
1322	OG0000167_1	2	E	69	0	13	R
1323	OG0000167_1	2	E	35	0	14	H
1324	OG0000167_1	2	E	35	0	15	W
1325	OG0000167_1	2	E	2	0	16	G
1326	OG0000167_1	2	E	35	0	17	T
1327	OG0000167_1	2	E	2	0	18	I
1328	OG0000167_1	2	E	35	1	19	R,K
1329	OG0000167_1	2	E	35	0	20	K
1330	OG0000167_1	2	E	35	1	21	N,K
1331	OG0000167_1	2	T	2	0	22	A
1332	OG0000167_1	2	T	2	0	23	G
1333	OG0000167_1	3	E	35	0	24	W
1334	OG0000167_1	3	E	35	0	25	A
1335	OG0000167_1	3	E	2	0	26	V
1336	OG0000167_1	3	E	35	0	27	R
1337	OG0000167_1	3	E	2	0	28	F
1338	OG0000167_1	3	E	2	0	29	Y
1339	OG0000167_1	3	E	2	0	30	E
1340	OG0000167_1	3	E	35	0	31	E
1341	OG0000167_1	3	T	35	0	32	K
1342	OG0000167_1	3	T	69	0	33	P
1343	OG0000167_1	3	T	69	1	34	D,N,K,G
1344	OG0000167_1	3	T	69	0	35	Q
1345	OG0000167_1	4	C	69	0	36	P
1346	OG0000167_1	4	E	69	0	37	K
1347	OG0000167_1	4	E	69	0	38	R
1348	OG0000167_1	4	E	35	0	39	L
1349	OG0000167_1	4	E	2	0	40	V
1350	OG0000167_1	4	E	2	0	41	A
1351	OG0000167_1	4	E	35	0	42	I
1352	OG0000167_1	4	E	2	0	43	C
1353	OG0000167_1	4	E	35	1	44	K,Q,T
1354	OG0000167_1	4	E	2	0	45	N
1355	OG0000167_1	4	T	35	0	46	A
1356	OG0000167_1	4	T	2	0	47	S
1357	OG0000167_1	4	T	69	0	48	P
1358	OG0000167_1	5	T	35	0	49	V
1359	OG0000167_1	5	T	35	0	50	H
1360	OG0000167_1	5	C	2	0	51	C
1361	OG0000167_1	5	C	35	0	52	N
1362	OG0000167_1	5	C	69	0	53	Y
1363	OG0000167_1	5	E	2	0	54	L
1364	OG0000167_1	5	E	35	0	55	K
1365	OG0000167_1	5	E	2	0	56	C
1366	OG0000167_1	5	E	35	0	57	T
1367	OG0000167_1	5	T	69	0	58	N
1368	OG0000167_1	5	T	35	0	59	L
1369	OG0000167_1	6	T	69	1	61	A,P
1370	OG0000167_1	6	T	69	0	62	G
1371	OG0000167_1	6	E	35	0	64	S
1372	OG0000167_1	6	E	2	0	65	A
1373	OG0000167_1	6	E	35	0	66	G
1374	OG0000167_1	6	E	35	0	67	T
1375	OG0000167_1	6	E	2	0	68	S
1376	OG0000167_1	6	E	35	0	69	T
1377	OG0000167_1	6	C	69	0	70	D
1378	OG0000167_1	6	C	35	0	71	V
1379	OG0000167_1	6	C	69	0	72	L
1380	OG0009392	1	C	69	0	1	P
1381	OG0009392	1	C	69	0	2	Y
1382	OG0009392	1	C	35	0	3	R
1383	OG0009392	1	E	2	0	4	C
1384	OG0009392	1	E	35	0	5	K
1385	OG0009392	1	E	2	0	6	F
1386	OG0009392	1	E	2	0	7	E
1387	OG0009392	1	E	2	0	8	V
1388	OG0009392	1	E	2	0	9	L
1389	OG0009392	1	E	2	0	10	H
1390	OG0009392	1	T	35	0	11	I
1391	OG0009392	1	T	69	0	12	W
1392	OG0009392	1	T	69	0	13	Y
1393	OG0009392	2	T	35	0	14	T
1394	OG0009392	2	E	35	0	15	E
1395	OG0009392	2	E	35	0	16	P
1396	OG0009392	2	E	2	0	17	F
1397	OG0009392	2	E	2	0	18	L
1398	OG0009392	2	E	69	0	19	S
1399	OG0009392	2	E	35	0	20	S
1400	OG0009392	2	E	35	0	21	F
1401	OG0009392	2	E	2	0	22	I
1402	OG0009392	2	T	2	0	23	D
1403	OG0009392	2	T	2	0	24	P
1404	OG0009392	2	T	69	1	25	E,G
1405	OG0009392	3	E	35	0	26	Q
1406	OG0009392	3	E	69	0	27	R
1407	OG0009392	3	E	2	0	28	A
1408	OG0009392	3	E	69	0	29	E
1409	OG0009392	3	E	2	0	30	I
1410	OG0009392	3	E	69	0	31	T
1411	OG0009392	3	T	2	0	32	I
1412	OG0009392	3	T	69	0	33	E
1413	OG0009392	3	T	69	0	34	A
1414	OG0009392	3	T	69	0	35	R
1415	OG0009392	3	T	2	0	36	A
1416	OG0009392	4	T	69	0	37	R
1417	OG0009392	4	T	69	0	38	K
1418	OG0009392	4	T	35	0	39	T
1419	OG0009392	4	E	35	0	40	D
1420	OG0009392	4	E	2	0	41	F
1421	OG0009392	4	E	2	0	42	A
1422	OG0009392	4	E	2	0	43	I
1423	OG0009392	4	E	35	0	44	D
1424	OG0009392	4	E	2	0	45	I
1425	OG0009392	4	T	35	0	46	D
1426	OG0009392	4	T	69	0	47	G
1427	OG0009392	5	T	69	0	48	E
1428	OG0009392	5	T	2	0	49	C
1429	OG0009392	5	T	69	0	50	K
1430	OG0009392	5	T	2	0	51	G
1431	OG0009392	5	E	2	0	52	T
1432	OG0009392	5	E	69	0	53	K
1433	OG0009392	5	E	2	0	54	V
1434	OG0009392	5	T	69	0	55	K
1435	OG0009392	5	T	69	0	56	G
1436	OG0009392	5	T	69	0	57	A
1437	OG0009392	5	T	35	0	58	G
1438	OG0009392	5	C	69	0	59	R
1439	OG0009392	6	C	35	0	60	I
1440	OG0009392	6	T	35	0	61	P
1441	OG0009392	6	T	69	0	62	E
1442	OG0009392	6	T	69	0	63	N
1443	OG0009392	6	T	2	0	64	W
1444	OG0009392	6	E	35	0	65	F
1445	OG0009392	6	E	2	0	66	I
1446	OG0009392	6	E	35	0	67	R
1447	OG0009392	6	E	35	0	68	L
1448	OG0009392	6	E	35	0	69	S
1449	OG0009392	6	E	69	0	70	R
1450	OG0009392	6	E	69	0	71	E
1451	OG0009392	6	C	35	0	72	G
1452	OG0000093_2	1	C	69	0	1	A
1453	OG0000093_2	1	C	35	0	2	E
1454	OG0000093_2	1	C	35	0	3	L
1455	OG0000093_2	1	E	2	0	4	C
1456	OG0000093_2	1	E	2	0	5	T
1457	OG0000093_2	1	E	2	0	6	I
1458	OG0000093_2	1	E	35	0	7	D
1459	OG0000093_2	1	E	2	0	8	I
1460	OG0000093_2	1	E	35	0	9	L
1461	OG0000093_2	1	E	35	0	10	F
1462	OG0000093_2	1	T	69	0	11	R
1463	OG0000093_2	1	T	69	0	12	G
1464	OG0000093_2	2	E	69	0	13	R
1465	OG0000093_2	2	E	69	0	14	R
1466	OG0000093_2	2	E	35	0	15	V
1467	OG0000093_2	2	E	35	1	16	T,S
1468	OG0000093_2	2	E	35	0	17	F
1469	OG0000093_2	2	E	69	0	18	R
1470	OG0000093_2	2	E	35	0	19	N
1471	OG0000093_2	2	E	2	0	20	I
1472	OG0000093_2	2	T	35	0	21	P
1473	OG0000093_2	2	T	2	0	22	S
1474	OG0000093_2	2	T	69	0	23	G
1475	OG0000093_2	3	E	2	0	24	S
1476	OG0000093_2	3	E	69	0	25	F
1477	OG0000093_2	3	E	35	0	26	Q
1478	OG0000093_2	3	E	69	0	27	Q
1479	OG0000093_2	3	E	2	0	28	T
1480	OG0000093_2	3	E	35	1	29	E,K
1481	OG0000093_2	3	T	2	0	30	V
1482	OG0000093_2	3	T	2	0	31	Q
1483	OG0000093_2	3	T	2	0	32	G
1484	OG0000093_2	4	T	69	0	33	K
1485	OG0000093_2	4	E	69	0	34	R
1486	OG0000093_2	4	E	2	0	35	C
1487	OG0000093_2	4	E	69	0	36	I
1488	OG0000093_2	4	E	2	0	37	I
1489	OG0000093_2	4	E	35	0	38	S
1490	OG0000093_2	4	E	2	0	39	V
1491	OG0000093_2	4	T	35	0	40	D
1492	OG0000093_2	4	T	69	0	41	D
1493	OG0000093_2	5	T	35	0	42	S
1494	OG0000093_2	5	T	2	0	43	C
1495	OG0000093_2	5	T	69	0	44	Q
1496	OG0000093_2	5	T	35	1	45	H,P
1497	OG0000093_2	5	E	2	0	46	T
1498	OG0000093_2	5	E	69	0	47	Q
1499	OG0000093_2	5	C	2	0	48	V
1500	OG0000093_2	5	C	69	0	49	G
1501	OG0000093_2	5	C	35	0	50	L
1502	OG0000093_2	5	T	35	0	51	D
1503	OG0000093_2	6	T	69	0	52	Q
1504	OG0000093_2	6	T	35	0	53	N
1505	OG0000093_2	6	T	69	0	54	Y
1506	OG0000093_2	6	E	2	0	55	W
1507	OG0000093_2	6	E	2	0	56	S
1508	OG0000093_2	6	E	2	0	57	V
1509	OG0000093_2	6	E	69	0	58	K
1510	OG0000093_2	6	E	2	0	59	L
1511	OG0000093_2	6	E	69	0	60	R
1512	OG0000093_2	6	E	35	0	61	E
1513	OG0000093_2	6	C	69	0	62	E
1514	OG0000093_2	6	C	69	0	63	A
1515	OG0010105	1	T	69	0	1	K
1516	OG0010105	1	T	35	0	2	A
1517	OG0010105	1	T	35	0	3	P
1518	OG0010105	1	C	35	0	5	R
1519	OG0010105	1	C	2	0	6	I
1520	OG0010105	1	E	2	0	7	V
1521	OG0010105	1	E	2	0	8	I
1522	OG0010105	1	E	35	0	9	Y
1523	OG0010105	1	E	35	1	10	R,K
1524	OG0010105	1	T	69	0	11	P
1525	OG0010105	1	T	69	0	12	T
1526	OG0010105	2	E	35	0	13	N
1527	OG0010105	2	E	35	0	14	P
1528	OG0010105	2	E	2	0	15	I
1529	OG0010105	2	E	35	0	16	G
1530	OG0010105	2	E	35	0	17	G
1531	OG0010105	2	C	2	0	18	T
1532	OG0010105	2	C	35	0	19	G
1533	OG0010105	2	T	35	0	21	E
1534	OG0010105	2	T	35	0	22	Y
1535	OG0010105	2	T	35	0	23	F
1536	OG0010105	3	T	69	0	24	M
1537	OG0010105	3	E	2	0	25	G
1538	OG0010105	3	E	69	1	26	N,S
1539	OG0010105	3	E	2	0	27	V
1540	OG0010105	3	C	35	0	28	A
1541	OG0010105	3	C	2	0	29	P
1542	OG0010105	3	C	35	0	30	G
1543	OG0010105	3	C	69	0	31	G
1544	OG0010105	3	T	2	1	32	V,M
1545	OG0010105	3	T	35	1	33	A,G
1546	OG0010105	3	T	69	0	34	R
1547	OG0010105	4	T	69	0	35	F
1548	OG0010105	4	C	35	0	36	D
1549	OG0010105	4	C	35	1	37	E,G
1550	OG0010105	4	C	2	0	38	Y
1551	OG0010105	4	C	2	0	39	I
1552	OG0010105	4	E	2	0	40	C
1553	OG0010105	4	E	2	0	41	K
1554	OG0010105	4	E	2	0	42	A
1555	OG0010105	4	T	2	0	43	S
1556	OG0010105	4	T	69	0	44	K
1557	OG0010105	5	T	69	0	45	D
1558	OG0010105	5	T	2	0	46	C
1559	OG0010105	5	C	35	0	47	L
1560	OG0010105	5	C	2	0	48	R
1561	OG0010105	5	C	35	0	49	P
1562	OG0010105	5	T	69	0	51	C
1563	OG0010105	5	T	35	0	52	F
1564	OG0010105	5	T	69	1	53	N,D
1565	OG0010105	6	C	2	0	54	M
1566	OG0010105	6	C	69	0	55	P
1567	OG0010105	6	C	35	0	56	F
1568	OG0010105	6	E	35	0	57	G
1569	OG0010105	6	E	35	0	58	F
1570	OG0010105	6	E	35	0	59	R
1571	OG0010105	6	C	35	0	60	Y
1572	OG0010105	6	C	35	0	61	F
1573	OG0010105	6	C	2	0	62	G
1574	OG0010105	6	C	69	0	64	H
1575	OG0010057_2	1	C	69	0	1	M
1576	OG0010057_2	1	E	2	0	2	C
1577	OG0010057_2	1	E	2	0	3	I
1578	OG0010057_2	1	E	2	0	4	L
1579	OG0010057_2	1	E	2	0	5	A
1580	OG0010057_2	1	E	2	0	6	L
1581	OG0010057_2	1	E	2	0	7	A
1582	OG0010057_2	1	E	2	0	8	E
1583	OG0010057_2	1	T	69	0	9	K
1584	OG0010057_2	1	T	69	0	10	T
1585	OG0010057_2	2	E	35	0	11	Q
1586	OG0010057_2	2	E	69	0	12	N
1587	OG0010057_2	2	E	35	0	13	P
1588	OG0010057_2	2	E	2	0	14	E
1589	OG0010057_2	2	E	2	0	15	K
1590	OG0010057_2	2	E	69	0	16	P
1591	OG0010057_2	2	E	2	0	17	N
1592	OG0010057_2	2	E	35	0	18	F
1593	OG0010057_2	2	E	2	0	19	L
1594	OG0010057_2	2	T	69	0	20	K
1595	OG0010057_2	2	T	69	0	21	D
1596	OG0010057_2	3	T	35	0	22	T
1597	OG0010057_2	3	E	35	0	23	F
1598	OG0010057_2	3	E	69	1	24	E,Q
1599	OG0010057_2	3	E	35	0	25	E
1600	OG0010057_2	3	E	2	0	26	V
1601	OG0010057_2	3	C	69	0	27	E
1602	OG0010057_2	3	T	35	0	28	A
1603	OG0010057_2	3	T	2	0	29	P
1604	OG0010057_2	3	T	35	0	30	A
1605	OG0010057_2	3	T	35	0	31	A
1606	OG0010057_2	3	T	69	0	32	A
1607	OG0010057_2	3	T	69	0	33	M
1608	OG0010057_2	3	C	2	0	34	L
1609	OG0010057_2	4	C	35	0	35	S
1610	OG0010057_2	4	C	69	0	36	Y
1611	OG0010057_2	4	C	35	0	37	G
1612	OG0010057_2	4	C	69	0	38	G
1613	OG0010057_2	4	C	35	0	39	H
1614	OG0010057_2	4	C	35	0	40	E
1615	OG0010057_2	4	E	2	0	41	I
1616	OG0010057_2	4	E	2	0	42	H
1617	OG0010057_2	4	E	2	0	43	F
1618	OG0010057_2	4	E	2	0	44	E
1619	OG0010057_2	4	E	2	0	45	L
1620	OG0010057_2	4	T	35	0	46	D
1621	OG0010057_2	4	T	69	0	47	K
1622	OG0010057_2	5	T	69	0	48	N
1623	OG0010057_2	5	T	2	0	49	C
1624	OG0010057_2	5	C	69	0	50	W
1625	OG0010057_2	5	E	2	0	51	P
1626	OG0010057_2	5	E	35	0	52	R
1627	OG0010057_2	5	E	2	0	53	L
1628	OG0010057_2	5	T	35	0	54	R
1629	OG0010057_2	5	T	69	0	55	H
1630	OG0010057_2	5	T	69	0	56	G
1631	OG0010057_2	5	T	35	0	57	S
1632	OG0010057_2	5	C	69	0	58	A
1633	OG0010057_2	6	C	35	0	59	V
1634	OG0010057_2	6	T	2	0	60	P
1635	OG0010057_2	6	T	69	0	61	S
1636	OG0010057_2	6	T	35	0	62	G
1637	OG0010057_2	6	T	2	0	63	Y
1638	OG0010057_2	6	E	35	0	64	S
1639	OG0010057_2	6	E	35	0	65	A
1640	OG0010057_2	6	E	35	0	66	H
1641	OG0010057_2	6	E	35	0	67	V
1642	OG0010057_2	6	C	69	0	68	Y
1643	OG0010057_2	6	C	69	0	69	S
1644	OG0010057_2	6	C	69	0	70	D
1645	OG0010057_2	6	C	69	0	71	G
1646	OG0012033	1	C	69	1	1	R,W
1647	OG0012033	1	C	2	1	2	N,K
1648	OG0012033	1	C	2	0	3	D
1649	OG0012033	1	E	69	0	4	C
1650	OG0012033	1	E	69	0	5	I
1651	OG0012033	1	E	69	0	6	I
1652	OG0012033	1	E	2	1	7	Q,P,S
1653	OG0012033	1	E	35	0	8	R
1654	OG0012033	1	E	35	0	9	Y
1655	OG0012033	1	E	2	0	10	K
1656	OG0012033	1	T	2	0	11	D
1657	OG0012033	2	T	2	0	12	G
1658	OG0012033	2	E	2	0	13	D
1659	OG0012033	2	E	69	0	14	V
1660	OG0012033	2	E	2	0	15	N
1661	OG0012033	2	E	2	0	16	N
1662	OG0012033	2	E	69	1	17	M,V,I
1663	OG0012033	2	E	35	0	18	Y
1664	OG0012033	2	E	2	0	19	T
1665	OG0012033	2	E	35	0	20	A
1666	OG0012033	2	T	2	0	21	N
1667	OG0012033	3	T	35	0	22	R
1668	OG0012033	3	T	2	0	23	N
1669	OG0012033	3	E	2	0	24	E
1670	OG0012033	3	E	2	1	25	E,K
1671	OG0012033	3	E	69	0	26	I
1672	OG0012033	3	E	2	0	27	T
1673	OG0012033	3	E	69	0	28	I
1674	OG0012033	3	T	2	0	29	E
1675	OG0012033	4	T	2	0	30	E
1676	OG0012033	4	E	35	0	31	Y
1677	OG0012033	4	E	2	0	32	K
1678	OG0012033	4	E	69	0	33	V
1679	OG0012033	4	E	69	0	34	F
1680	OG0012033	4	E	69	0	35	V
1681	OG0012033	4	T	2	1	36	N,H
1682	OG0012033	4	T	2	0	37	E
1683	OG0012033	5	T	35	0	38	A
1684	OG0012033	5	T	69	0	39	C
1685	OG0012033	5	C	35	0	40	H
1686	OG0012033	5	E	2	1	41	P,S
1687	OG0012033	5	E	35	0	42	Y
1688	OG0012033	5	T	2	0	43	P
1689	OG0012033	5	T	69	0	44	V
1690	OG0012033	5	T	69	0	46	L
1691	OG0012033	6	T	2	0	47	P
1692	OG0012033	6	T	2	0	48	D
1693	OG0012033	6	T	35	1	49	R,K
1694	OG0012033	6	C	2	0	50	S
1695	OG0012033	6	E	69	0	51	V
1696	OG0012033	6	E	69	0	52	L
1697	OG0012033	6	E	2	0	53	S
1698	OG0012033	6	E	2	0	54	G
1699	OG0012033	6	E	2	0	55	D
1700	OG0012033	6	E	69	0	56	F
1701	OG0012033	6	C	2	0	57	T
1702	OG0012033	6	C	2	0	58	S
1703	OG0012033	6	C	35	0	59	A
1704	OG0011473	1	C	69	0	1	F
1705	OG0011473	1	C	69	0	2	R
1706	OG0011473	1	C	2	0	3	G
1707	OG0011473	1	E	2	0	4	C
1708	OG0011473	1	E	2	0	5	T
1709	OG0011473	1	E	2	0	6	A
1710	OG0011473	1	E	35	0	7	Y
1711	OG0011473	1	E	2	0	8	E
1712	OG0011473	1	E	35	0	9	Y
1713	OG0011473	1	T	2	0	10	R
1714	OG0011473	1	T	69	0	11	T
1715	OG0011473	1	T	35	0	12	N
1716	OG0011473	1	T	35	0	13	G
1717	OG0011473	1	T	69	0	14	D
1718	OG0011473	2	T	2	0	15	S
1719	OG0011473	2	C	69	0	16	C
1720	OG0011473	2	C	69	0	17	P
1721	OG0011473	2	C	69	0	18	W
1722	OG0011473	2	C	2	0	19	P
1723	OG0011473	2	C	69	0	20	R
1724	OG0011473	2	E	2	0	21	H
1725	OG0011473	2	E	35	0	22	V
1726	OG0011473	2	E	35	0	23	H
1727	OG0011473	2	E	35	0	24	R
1728	OG0011473	2	E	2	0	25	A
1729	OG0011473	2	T	35	0	26	Q
1730	OG0011473	2	T	69	0	27	P
1731	OG0011473	2	T	69	0	28	E
1732	OG0011473	2	T	2	0	29	P
1733	OG0011473	2	T	2	0	30	E
1734	OG0011473	4	T	2	0	31	A
1735	OG0011473	4	T	2	0	32	A
1736	OG0011473	4	C	2	0	33	C
1737	OG0011473	4	C	35	0	34	L
1738	OG0011473	4	C	35	0	35	E
1739	OG0011473	4	E	2	0	36	V
1740	OG0011473	4	E	35	0	37	I
1741	OG0011473	4	E	2	0	38	P
1742	OG0011473	4	E	69	0	39	E
1743	OG0011473	4	T	35	0	40	L
1744	OG0011473	4	T	35	0	41	F
1745	OG0011473	5	T	69	0	42	G
1746	OG0011473	5	T	2	0	43	Y
1747	OG0011473	5	E	35	0	44	D
1748	OG0011473	5	E	2	0	45	L
1749	OG0011473	5	E	2	0	46	P
1750	OG0011473	5	E	35	0	47	F
1751	OG0011473	5	C	2	0	48	N
1752	OG0011473	5	C	2	0	49	P
1753	OG0011473	5	C	69	0	50	F
1754	OG0011473	5	C	69	0	51	P
1755	OG0011473	5	C	69	1	52	G,D
1756	OG0010283	1	C	69	0	1	E
1757	OG0010283	1	C	69	0	2	R
1758	OG0010283	1	C	2	0	3	V
1759	OG0010283	1	E	2	0	4	C
1760	OG0010283	1	E	35	0	5	Q
1761	OG0010283	1	E	2	0	6	V
1762	OG0010283	1	E	2	0	7	T
1763	OG0010283	1	E	2	0	8	V
1764	OG0010283	1	E	2	0	9	F
1765	OG0010283	1	T	35	0	10	Y
1766	OG0010283	1	T	35	0	11	P
1767	OG0010283	1	T	69	0	12	G
1768	OG0010283	2	T	69	0	13	K
1769	OG0010283	2	E	35	0	14	E
1770	OG0010283	2	E	2	0	15	T
1771	OG0010283	2	E	2	0	16	G
1772	OG0010283	2	E	35	0	17	T
1773	OG0010283	2	E	35	0	18	L
1774	OG0010283	2	C	35	0	19	M
1775	OG0010283	2	C	2	0	20	P
1776	OG0010283	2	C	35	0	21	H
1777	OG0010283	2	T	2	0	22	L
1778	OG0010283	2	T	69	0	23	M
1779	OG0010283	3	T	69	0	24	E
1780	OG0010283	3	T	2	0	25	P
1781	OG0010283	3	E	69	0	26	E
1782	OG0010283	3	E	2	0	27	E
1783	OG0010283	3	E	69	0	28	P
1784	OG0010283	3	E	2	0	29	I
1785	OG0010283	3	E	35	1	30	V,M
1786	OG0010283	3	C	2	0	31	I
1787	OG0010283	3	C	69	0	32	P
1788	OG0010283	3	C	35	0	33	K
1789	OG0010283	4	C	35	0	37	K
1790	OG0010283	4	C	35	0	38	R
1791	OG0010283	4	E	35	0	39	Y
1792	OG0010283	4	E	2	0	40	Y
1793	OG0010283	4	E	2	0	41	A
1794	OG0010283	4	E	2	0	42	V
1795	OG0010283	4	E	2	0	43	S
1796	OG0010283	4	T	2	0	44	D
1797	OG0010283	4	T	69	0	45	A
1798	OG0010283	5	T	69	0	46	N
1799	OG0010283	5	T	2	0	47	C
1800	OG0010283	5	T	69	0	48	K
1801	OG0010283	5	C	2	0	49	Y
1802	OG0010283	5	E	69	0	50	K
1803	OG0010283	5	E	2	0	51	R
1804	OG0010283	5	T	69	0	52	Y
1805	OG0010283	5	T	35	0	53	D
1806	OG0010283	5	T	69	1	54	V,L
1807	OG0010283	5	C	35	0	55	D
1808	OG0010283	5	C	35	0	56	P
1809	OG0010283	5	C	69	0	57	E
1810	OG0010283	6	T	2	0	58	G
1811	OG0010283	6	T	69	0	59	N
1812	OG0010283	6	T	35	0	60	P
1813	OG0010283	6	T	69	0	61	W
1814	OG0010283	6	C	69	0	62	P
1815	OG0010283	6	C	2	0	63	S
1816	OG0010283	6	E	2	0	64	G
1817	OG0010283	6	E	35	0	65	L
1818	OG0010283	6	E	35	0	66	R
1819	OG0010283	6	E	35	0	67	V
1820	OG0010283	6	E	69	0	68	K
1821	OG0010283	6	E	35	0	69	G
1822	OG0010283	6	E	35	0	70	V
1823	OG0010283	6	C	69	0	71	A
1824	OG0010057_4	1	C	69	0	1	M
1825	OG0010057_4	1	E	2	0	2	C
1826	OG0010057_4	1	E	2	0	3	M
1827	OG0010057_4	1	E	2	0	4	L
1828	OG0010057_4	1	E	2	0	5	A
1829	OG0010057_4	1	E	2	0	6	L
1830	OG0010057_4	1	E	2	0	7	A
1831	OG0010057_4	1	E	2	0	8	E
1832	OG0010057_4	1	T	69	0	9	T
1833	OG0010057_4	1	T	69	0	10	T
1834	OG0010057_4	2	E	35	0	11	E
1835	OG0010057_4	2	E	69	0	12	N
1836	OG0010057_4	2	E	35	0	13	P
1837	OG0010057_4	2	E	2	0	14	E
1838	OG0010057_4	2	E	2	0	15	T
1839	OG0010057_4	2	E	69	0	16	P
1840	OG0010057_4	2	E	2	0	17	N
1841	OG0010057_4	2	E	35	0	18	F
1842	OG0010057_4	2	E	2	0	19	I
1843	OG0010057_4	2	T	69	0	20	H
1844	OG0010057_4	2	T	69	0	21	G
1845	OG0010057_4	3	T	35	0	22	T
1846	OG0010057_4	3	E	35	0	23	L
1847	OG0010057_4	3	E	69	0	24	Q
1848	OG0010057_4	3	E	35	0	25	E
1849	OG0010057_4	3	E	2	0	26	V
1850	OG0010057_4	3	C	69	0	27	Q
1851	OG0010057_4	3	T	35	0	28	A
1852	OG0010057_4	3	T	2	0	29	P
1853	OG0010057_4	3	T	35	0	30	T
1854	OG0010057_4	3	T	35	0	31	A
1855	OG0010057_4	3	T	69	0	32	A
1856	OG0010057_4	3	T	69	0	33	S
1857	OG0010057_4	3	C	2	0	34	I
1858	OG0010057_4	4	C	35	0	35	S
1859	OG0010057_4	4	C	69	0	36	Y
1860	OG0010057_4	4	C	35	0	37	G
1861	OG0010057_4	4	C	69	0	38	G
1862	OG0010057_4	4	C	35	0	39	H
1863	OG0010057_4	4	C	35	0	40	Y
1864	OG0010057_4	4	E	2	0	41	I
1865	OG0010057_4	4	E	2	0	42	H
1866	OG0010057_4	4	E	2	0	43	L
1867	OG0010057_4	4	E	2	0	44	K
1868	OG0010057_4	4	E	2	0	45	L
1869	OG0010057_4	4	T	35	0	46	D
1870	OG0010057_4	4	T	69	0	47	K
1871	OG0010057_4	5	T	69	0	48	N
1872	OG0010057_4	5	T	2	0	49	C
1873	OG0010057_4	5	C	69	0	50	L
1874	OG0010057_4	5	E	2	0	51	P
1875	OG0010057_4	5	E	35	0	52	K
1876	OG0010057_4	5	E	2	0	53	L
1877	OG0010057_4	5	T	35	0	54	V
1878	OG0010057_4	5	T	69	0	55	Q
1879	OG0010057_4	5	T	69	0	56	G
1880	OG0010057_4	5	T	35	0	57	S
1881	OG0010057_4	5	C	69	1	58	F,S
1882	OG0010057_4	6	C	35	0	59	V
1883	OG0010057_4	6	T	2	0	60	P
1884	OG0010057_4	6	T	69	0	61	P
1885	OG0010057_4	6	T	35	0	62	G
1886	OG0010057_4	6	T	2	0	63	Y
1887	OG0010057_4	6	E	35	0	64	S
1888	OG0010057_4	6	E	35	0	65	V
1889	OG0010057_4	6	E	35	0	66	H
1890	OG0010057_4	6	E	35	0	67	I
1891	OG0010057_4	6	C	69	0	68	F
1892	OG0010057_4	6	C	69	0	69	S
1893	OG0010057_4	6	C	69	0	70	K
1894	OG0010057_4	6	C	69	0	71	G
1895	OG0010322	1	C	69	1	1	E,M,K
1896	OG0010322	1	C	35	1	2	K,Q
1897	OG0010322	1	C	2	0	3	D
1898	OG0010322	1	E	2	0	4	C
1899	OG0010322	1	E	2	0	5	Y
1900	OG0010322	1	E	2	0	6	Y
1901	OG0010322	1	E	2	0	7	T
1902	OG0010322	1	E	2	0	8	V
1903	OG0010322	1	E	35	0	9	W
1904	OG0010322	1	T	35	0	10	T
1905	OG0010322	1	T	69	0	11	S
1906	OG0010322	1	T	69	1	12	N,K
1907	OG0010322	1	T	35	0	13	G
1908	OG0010322	2	C	35	0	14	N
1909	OG0010322	2	C	69	0	15	S
1910	OG0010322	2	C	69	0	16	W
1911	OG0010322	2	T	2	0	17	L
1912	OG0010322	2	T	69	0	18	R
1913	OG0010322	2	E	69	0	19	S
1914	OG0010322	2	E	35	0	20	I
1915	OG0010322	2	E	35	0	21	R
1916	OG0010322	2	E	35	0	22	D
1917	OG0010322	2	E	2	1	23	K,I
1918	OG0010322	2	T	2	0	24	T
1919	OG0010322	2	T	35	1	25	R,W
1920	OG0010322	2	T	35	0	26	S
1921	OG0010322	3	C	69	0	28	H
1922	OG0010322	3	C	2	0	29	T
1923	OG0010322	3	C	69	0	30	L
1924	OG0010322	3	C	69	0	31	G
1925	OG0010322	3	T	2	0	32	I
1926	OG0010322	3	T	69	0	33	H
1927	OG0010322	3	T	69	0	34	G
1928	OG0010322	4	T	35	0	35	A
1929	OG0010322	4	C	69	0	36	S
1930	OG0010322	4	C	2	0	37	V
1931	OG0010322	4	E	35	0	38	Y
1932	OG0010322	4	E	2	0	39	F
1933	OG0010322	4	T	2	0	40	D
1934	OG0010322	4	T	69	1	41	E,K
1935	OG0010322	5	T	69	0	42	D
1936	OG0010322	5	T	2	0	43	C
1937	OG0010322	5	C	35	0	44	Y
1938	OG0010322	5	E	2	0	45	P
1939	OG0010322	5	E	35	0	46	H
1940	OG0010322	5	C	69	0	47	Y
1941	OG0010322	5	C	35	0	48	H
1942	OG0010322	5	T	69	0	49	S
1943	OG0010322	6	T	69	0	50	K
1944	OG0010322	6	T	69	0	51	E
1945	OG0010322	6	T	35	0	52	I
1946	OG0010322	6	E	35	0	53	L
1947	OG0010322	6	E	2	0	54	V
1948	OG0010322	6	E	69	0	55	R
1949	OG0010322	6	E	2	0	56	K
1950	OG0010322	6	E	2	0	57	G
1951	OG0010322	6	E	69	0	58	C
1952	OG0010322	6	T	2	0	59	H
1953	OG0010322	6	T	69	0	60	E
1954	OG0010322	6	C	69	0	61	E
1955	OG0000244_1	1	C	69	1	1	E,Q
1956	OG0000244_1	1	E	2	1	2	C,Y
1957	OG0000244_1	1	E	35	0	3	R
1958	OG0000244_1	1	E	2	1	4	V,I
1959	OG0000244_1	1	E	2	0	5	T
1960	OG0000244_1	1	E	2	0	6	Y
1961	OG0000244_1	1	E	2	0	7	T
1962	OG0000244_1	1	E	2	0	8	A
1963	OG0000244_1	1	T	69	0	9	P
1964	OG0000244_1	1	T	69	0	10	N
1965	OG0000244_1	2	T	69	0	11	K
1966	OG0000244_1	2	E	69	0	12	K
1967	OG0000244_1	2	E	69	1	13	A,P
1968	OG0000244_1	2	E	35	0	14	V
1969	OG0000244_1	2	E	35	0	15	V
1970	OG0000244_1	2	E	2	0	16	N
1971	OG0000244_1	2	E	2	1	17	K,H
1972	OG0000244_1	2	E	69	0	18	L
1973	OG0000244_1	2	E	2	0	19	G
1974	OG0000244_1	2	T	35	1	20	Y,H
1975	OG0000244_1	2	T	69	0	21	G
1976	OG0000244_1	3	E	35	1	22	N,G
1977	OG0000244_1	3	E	69	0	23	T
1978	OG0000244_1	3	E	2	0	24	A
1979	OG0000244_1	3	C	69	0	25	K
1980	OG0000244_1	3	C	2	0	26	L
1981	OG0000244_1	3	T	2	0	28	V
1982	OG0000244_1	3	T	69	0	29	D
1983	OG0000244_1	3	T	69	0	30	G
1984	OG0000244_1	4	T	35	1	31	V,I
1985	OG0000244_1	4	C	2	0	33	Y
1986	OG0000244_1	4	C	35	0	34	T
1987	OG0000244_1	4	E	2	0	35	A
1988	OG0000244_1	4	E	35	0	36	V
1989	OG0000244_1	4	E	2	0	37	A
1990	OG0000244_1	4	E	69	0	38	D
1991	OG0000244_1	4	T	69	0	39	A
1992	OG0000244_1	5	T	69	0	40	K
1993	OG0000244_1	5	T	2	0	41	C
1994	OG0000244_1	5	E	69	0	42	K
1995	OG0000244_1	5	E	2	1	43	F,L
1996	OG0000244_1	5	E	35	0	44	V
1997	OG0000244_1	5	E	2	1	45	V,I
1998	OG0000244_1	5	T	69	0	46	V
[truncated: 3,911 more rows]
